# Supplementary material for: SpliceMutr Enables Pan-Cancer Analysis of Splicing-Derived Neoantigen Burden in Tumors
Source: Cancer Res Commun. 2024 Dec 16;4(12):3137–50. doi: 10.1158/2767-9764.CRC-23-0309 (PMC11648103; doi:10.1158/2767-9764.CRC-23-0309)
Supplement: Supplementary Table 1 — Supplementary Table S1. TCGA cancer study abbreviations and names. [file crc-23-0309_supplementary_table_1_suppst1.xlsx]

## Sheet: Sheet1
	Subtype Abbreviation	Subtype Name
	LAML	Acute myeloid leukemia
	ACC	Adrenocortical carinoma
	BLCA	Bladder urothelial carcinoma
	LGG	Brain lower grade glioma
	BRCA	Breast invasive carcinoma
	CESC	Cervical squamous cell carcinoma and endocervical
	CHOL	Cholangiocarcinoma
	LCML	Chronic myelogenous leukemia
	COAD	Colon adenocarcinoma
	ESCA	Esophageal carcinoma
	GBM	Glioblastoma multiforme
	HNSC	Head and neck squamous cell carcinoma
	KICH	Kidney chromophobe
	KIRC	Kidney renal clear cell carcinoma
	KIRP	Kidney renal papillary cell carcinoma
	LIHC	Liver hepatocellular carcinoma
	LUAD	Lung adenocarcinoma
	LUSC	Lung squamous cell carcinoma
	DLBC	Lymphoid neoplasm diffuse large B-cell lymphoma
	MESO	Mesothelioma
	MISC	Miscellaneous
	OV	Ovarian serous cystadenocarcinoma
	PAAD	Pancreatic adenocacinoma
	PCPG	Pheochromocytoma and paraganglioma
	PRAD	Prostate adenocarcinoma
	READ	Rectum adenocarcinoma
	SARC	Sarcoma
	SKCM	Skin cuteneous melanoma
	STAD	Stomach adenocarcinoma
	TGCT	Testicular germ cell tumors
	THYM	Thymoma
	THCA	Thyroid carcinoma
	UCS	Uterine carcinoma
	UCEC	Uterine corpus endometrial carcinoma
	UVM	Uveal melanoma
