# Supplementary material for: SpliceMutr Enables Pan-Cancer Analysis of Splicing-Derived Neoantigen Burden in Tumors
Source: Cancer Res Commun. 2024 Dec 16;4(12):3137–50. doi: 10.1158/2767-9764.CRC-23-0309 (PMC11648103; doi:10.1158/2767-9764.CRC-23-0309)
Supplement: Supplementary Table 2 — Supplementary Table S2. Splicing antigenicity differences between samples with mutated and samples without mutated splicing factor genes. The splicing antigenicity differences between samples with mutated and non-mutated splicing factors for all 119 chosen splicing factor genes and for each TCGA cancer subtype. [file crc-23-0309_supplementary_table_2_suppst2.xlsx]

## Sheet: in
	group1	group2	p	p.format	p.signif	p_adjusted	method	cancer	gene	mut_ov_wt	mut_wt_cohens_d.Cohens_d	mut_wt_cohens_d.CI	mut_wt_cohens_d.CI_low	mut_wt_cohens_d.CI_high	WT_NUM	MUT_NUM
	WT	MUT	0.000161087	0.00016	***	0.135635	Wilcoxon	UCEC	SPEN	1.27079	0.205688	0.95	-0.0455296	0.456719	478	70
	WT	MUT	0.000778527	0.00078	***	0.206111	Wilcoxon	PRAD	ZMYM3	0.192531	-0.656784	0.95	-1.28443	-0.0284369	455	10
	WT	MUT	0.000820573	0.00082	***	0.206111	Wilcoxon	UCEC	ZMYM3	1.43037	0.322993	0.95	0.0614521	0.584239	484	64
	WT	MUT	0.00097915	0.00098	***	0.206111	Wilcoxon	UCEC	DDX5	1.96045	0.730662	0.95	0.318908	1.14175	524	24
	WT	MUT	0.00293432	0.0029	**	0.49414	Wilcoxon	UCEC	TNPO1	1.29843	0.228486	0.95	-0.0680929	0.524855	500	48
	WT	MUT	0.00509454	0.0051	**	0.551467	Wilcoxon	LUAD	RNF20	0.63268	-0.290548	0.95	-0.761192	0.180384	486	18
	WT	MUT	0.00776697	0.0078	**	0.551467	Wilcoxon	UCEC	DHX35	1.20327	0.157988	0.95	-0.243446	0.559278	523	25
	WT	MUT	0.00928604	0.0093	**	0.551467	Wilcoxon	READ	DHX36	2.41673	1.13797	0.95	0.369581	1.903	160	7
	WT	MUT	0.00932749	0.0093	**	0.551467	Wilcoxon	UCEC	ELAVL2	1.16065	0.124178	0.95	-0.164161	0.412402	497	51
	MUT	WT	0.00970852	0.0097	**	0.551467	Wilcoxon	UCEC	THRAP3	1.16751	0.129819	0.95	-0.1922	0.451719	508	40
	WT	MUT	0.00980253	0.0098	**	0.551467	Wilcoxon	BRCA	SF3B1	2.64937	1.24078	0.95	0.823569	1.6574	990	23
	WT	MUT	0.009927	0.0099	**	0.551467	Wilcoxon	LUSC	WBP11	2.54998	1.18459	0.95	0.519525	1.84836	444	9
	WT	MUT	0.0112148	0.011	*	0.551467	Wilcoxon	COAD	TNPO1	1.91652	0.756524	0.95	0.254897	1.25733	441	16
	WT	MUT	0.0123487	0.012	*	0.551467	Wilcoxon	READ	GPATCH8	3.55474	2.10448	0.95	0.937199	3.26562	164	3
	WT	MUT	0.0135824	0.014	*	0.551467	Wilcoxon	COAD	DDX41	2.27247	1.06042	0.95	0.357361	1.76233	449	8
	WT	MUT	0.0136709	0.014	*	0.551467	Wilcoxon	LUAD	PRPF3	1.94298	0.730136	0.95	-0.152286	1.61183	499	5
	WT	MUT	0.0138921	0.014	*	0.551467	Wilcoxon	LIHC	CCAR1	0.0997738	-0.731724	0.95	-1.86895	0.406547	348	3
	WT	MUT	0.0141036	0.014	*	0.551467	Wilcoxon	COAD	PRPF3	1.91162	0.760889	0.95	0.0596304	1.46132	449	8
	WT	MUT	0.0142276	0.014	*	0.551467	Wilcoxon	LUSC	FUBP1	2.97879	1.51836	0.95	0.764399	2.27066	446	7
	WT	MUT	0.0143497	0.014	*	0.551467	Wilcoxon	UCEC	NCBP1	1.20382	0.157528	0.95	-0.160912	0.475824	507	41
	WT	MUT	0.0145218	0.015	*	0.551467	Wilcoxon	UCEC	PRPF3	1.47926	0.369065	0.95	-0.0408235	0.778617	524	24
	WT	MUT	0.0158357	0.016	*	0.551467	Wilcoxon	BRCA	FUBP3	2.32992	1.01653	0.95	0.136471	1.89609	1008	5
	WT	MUT	0.0162216	0.016	*	0.551467	Wilcoxon	COAD	DHX9	1.76175	0.626346	0.95	0.18624	1.06577	436	21
	WT	MUT	0.0162401	0.016	*	0.551467	Wilcoxon	READ	NCBP1	2.48231	1.18449	0.95	0.461194	1.90432	159	8
	WT	MUT	0.0167791	0.017	*	0.551467	Wilcoxon	UCEC	QKI	1.17568	0.134973	0.95	-0.120795	0.390617	481	67
	WT	MUT	0.0170287	0.017	*	0.551467	Wilcoxon	HNSC	PRPF38B	0.18804	-0.605731	0.95	-1.4116	0.20078	468	6
	WT	MUT	0.0180392	0.018	*	0.562557	Wilcoxon	LIHC	SKIV2L2	1.94539	0.750834	0.95	-6.56022e-05	1.50066	344	7
	WT	MUT	0.0190489	0.019	*	0.565589	Wilcoxon	BRCA	NCBP1	1.99876	0.762202	0.95	0.0655168	1.45851	1005	8
	WT	MUT	0.0194799	0.019	*	0.565589	Wilcoxon	COAD	SNRNP48	2.41512	1.18288	0.95	0.373118	1.99134	451	6
	WT	MUT	0.0252335	0.025	*	0.61032	Wilcoxon	BRCA	CELF4	2.70949	1.30302	0.95	0.604685	2.00072	1005	8
	WT	MUT	0.0254068	0.025	*	0.61032	Wilcoxon	UCEC	NELFE	1.28394	0.220827	0.95	-0.262362	0.703814	531	17
	WT	MUT	0.0254745	0.025	*	0.61032	Wilcoxon	UCEC	GPATCH8	1.07526	0.058625	0.95	-0.237587	0.354783	500	48
	WT	MUT	0.0256246	0.026	*	0.61032	Wilcoxon	UCEC	SF3B3	1.22283	0.172989	0.95	-0.221061	0.56688	522	26
	WT	MUT	0.0290321	0.029	*	0.61032	Wilcoxon	LUSC	FUBP3	1.974	0.751261	0.95	-0.131916	1.63361	448	5
	WT	MUT	0.029067	0.029	*	0.61032	Wilcoxon	UCEC	PPIG	1.32607	0.250764	0.95	-0.0876272	0.588926	512	36
	WT	MUT	0.0291261	0.029	*	0.61032	Wilcoxon	HNSC	SF3B1	1.4921	0.359585	0.95	-0.300617	1.01941	465	9
	WT	MUT	0.0294546	0.029	*	0.61032	Wilcoxon	BRCA	THRAP3	1.34057	0.260574	0.95	-0.362471	0.88349	1003	10
	WT	MUT	0.0297465	0.03	*	0.61032	Wilcoxon	READ	ZC3H18	2.88866	1.54012	0.95	0.532118	2.54359	163	4
	WT	MUT	0.0301369	0.03	*	0.61032	Wilcoxon	COAD	DDX18	1.73508	0.611405	0.95	0.0363259	1.18581	445	12
	WT	MUT	0.0302887	0.03	*	0.61032	Wilcoxon	HNSC	ZNF207	0.205974	-0.590939	0.95	-1.47261	0.291362	469	5
	WT	MUT	0.0305205	0.031	*	0.61032	Wilcoxon	UCEC	DHX16	1.20432	0.158239	0.95	-0.184371	0.500705	513	35
	WT	MUT	0.0312972	0.031	*	0.61032	Wilcoxon	UCEC	PCBP1	1.35087	0.273673	0.95	-0.385405	0.932501	539	9
	WT	MUT	0.0314629	0.031	*	0.61032	Wilcoxon	KIRP	PRPF4B	0.216206	-0.646523	0.95	-1.53265	0.240846	257	5
	WT	MUT	0.0323563	0.032	*	0.61032	Wilcoxon	UCEC	ZC3H13	0.963586	-0.0286469	0.95	-0.316826	0.259559	497	51
	MUT	WT	0.0326181	0.033	*	0.61032	Wilcoxon	HNSC	SKIV2L2	0.192397	-0.601168	0.95	-1.48287	0.281166	469	5
	WT	MUT	0.033347	0.033	*	0.610395	Wilcoxon	UCEC	DHX9	0.986394	-0.0106807	0.95	-0.298897	0.277512	497	51
	WT	MUT	0.0352276	0.035	*	0.631099	Wilcoxon	HNSC	PCBP1	2.13794	0.834093	0.95	-0.302778	1.97008	471	3
	WT	MUT	0.036704	0.037	*	0.632402	Wilcoxon	LUAD	SF3B3	0.279396	-0.57166	0.95	-1.19841	0.0556581	494	10
	WT	MUT	0.0368025	0.037	*	0.632402	Wilcoxon	LIHC	INTS7	0.245937	-0.616716	0.95	-1.42465	0.192098	345	6
	WT	MUT	0.0377667	0.038	*	0.635991	Wilcoxon	UCEC	KIN	1.03604	0.028217	0.95	-0.418284	0.474692	528	20
	WT	MUT	0.0392152	0.039	*	0.647435	Wilcoxon	COAD	INTS4	1.7396	0.615128	0.95	0.0400302	1.18955	445	12
	WT	MUT	0.0409038	0.041	*	0.651321	Wilcoxon	LUAD	SF3B1	1.24176	0.18695	0.95	-0.28373	0.657444	486	18
	WT	MUT	0.0411195	0.041	*	0.651321	Wilcoxon	UCEC	ZC3H4	0.929771	-0.0553492	0.95	-0.377208	0.26656	508	40
	WT	MUT	0.0418952	0.042	*	0.651321	Wilcoxon	READ	INTS4	2.36648	1.10828	0.95	0.208703	2.00457	162	5
	WT	MUT	0.0429193	0.043	*	0.651321	Wilcoxon	COAD	RBM15B	1.41845	0.346516	0.95	-0.0653031	0.757957	433	24
	WT	MUT	0.0439482	0.044	*	0.651321	Wilcoxon	LIHC	NCBP1	0.205479	-0.646747	0.95	-1.63307	0.340495	347	4
	WT	MUT	0.0450996	0.045	*	0.651321	Wilcoxon	UCEC	ELAVL1	1.08512	0.0663445	0.95	-0.259357	0.391985	509	39
	WT	MUT	0.0451995	0.045	*	0.651321	Wilcoxon	UCEC	WBP11	1.29071	0.224747	0.95	-0.14958	0.598867	519	29
	WT	MUT	0.0461257	0.046	*	0.651321	Wilcoxon	COAD	FUBP1	1.55772	0.463248	0.95	-0.0367132	0.962701	441	16
	WT	MUT	0.0468802	0.047	*	0.651321	Wilcoxon	LUSC	DDX41	1.55906	0.42874	0.95	-0.123774	0.98078	440	13
	WT	MUT	0.0479872	0.048	*	0.651321	Wilcoxon	BRCA	PCBP2	1.53917	0.411922	0.95	-0.211315	1.03496	1003	10
	WT	MUT	0.0488304	0.049	*	0.651321	Wilcoxon	LUSC	RBMX2	1.78011	0.602325	0.95	-0.280284	1.48427	448	5
	WT	MUT	0.0491013	0.049	*	0.651321	Wilcoxon	LUAD	DDX23	0.337221	-0.524074	0.95	-1.18384	0.136216	495	9
	WT	MUT	0.0502554	0.05	ns	0.651321	Wilcoxon	UCEC	SNRPN	1.38099	0.294331	0.95	-0.115311	0.703704	524	24
	WT	MUT	0.0502801	0.05	ns	0.651321	Wilcoxon	BRCA	THOC5	1.524	0.401252	0.95	-0.477715	1.28002	1008	5
	WT	MUT	0.0548759	0.055	ns	0.695633	Wilcoxon	HNSC	DDX20	1.51366	0.375575	0.95	-0.323908	1.07466	466	8
	WT	MUT	0.0567385	0.057	ns	0.695633	Wilcoxon	UCEC	RBM15B	1.2333	0.180325	0.95	-0.157877	0.518361	512	36
	WT	MUT	0.0569064	0.057	ns	0.695633	Wilcoxon	LUSC	TCERG1	1.45128	0.348935	0.95	-0.457084	1.15457	447	6
	WT	MUT	0.0570055	0.057	ns	0.695633	Wilcoxon	BRCA	PRPF4B	1.87499	0.666325	0.95	0.0962465	1.23608	1001	12
	WT	MUT	0.0590454	0.059	ns	0.701656	Wilcoxon	UCEC	FUBP1	1.15034	0.116766	0.95	-0.221308	0.454734	512	36
	WT	MUT	0.0594981	0.059	ns	0.701656	Wilcoxon	BRCA	KIAA1429	1.38216	0.291809	0.95	-0.218272	0.801744	998	15
	WT	MUT	0.061032	0.061	ns	0.701656	Wilcoxon	LUAD	PABPC1	0.331457	-0.525309	0.95	-1.40655	0.356454	499	5
	WT	MUT	0.0615538	0.062	ns	0.701656	Wilcoxon	LUSC	RBM15B	1.23005	0.178288	0.95	-0.627399	0.983778	447	6
	WT	MUT	0.0633516	0.063	ns	0.701656	Wilcoxon	HNSC	CWC22	2.16102	0.849533	0.95	-0.136549	1.83472	470	4
	WT	MUT	0.0652454	0.065	ns	0.701656	Wilcoxon	HNSC	RBMX2	1.81243	0.596084	0.95	-0.540052	1.73159	471	3
	WT	MUT	0.0666268	0.067	ns	0.701656	Wilcoxon	HNSC	AGGF1	0.24754	-0.560733	0.95	-1.3665	0.245621	468	6
	WT	MUT	0.0677128	0.068	ns	0.701656	Wilcoxon	COAD	TRIM24	1.78685	0.65239	0.95	0.118314	1.18575	443	14
	WT	MUT	0.0677857	0.068	ns	0.701656	Wilcoxon	HNSC	HNRNPD	0.327496	-0.501287	0.95	-1.24803	0.24599	467	7
	WT	MUT	0.0681772	0.068	ns	0.701656	Wilcoxon	KIRP	HNRNPH3	4.05817	2.47338	0.95	1.3133	3.62887	259	3
	WT	MUT	0.0695696	0.07	ns	0.701656	Wilcoxon	UCEC	FUBP3	1.31144	0.240435	0.95	-0.128006	0.608656	518	30
	WT	MUT	0.0703724	0.07	ns	0.701656	Wilcoxon	UCEC	THOC6	1.08652	0.0676053	0.95	-0.358959	0.494108	526	22
	WT	MUT	0.0704259	0.07	ns	0.701656	Wilcoxon	LUAD	RBMX2	0.183618	-0.64024	0.95	-1.77558	0.495738	501	3
	WT	MUT	0.071323	0.071	ns	0.701656	Wilcoxon	LUAD	AGGF1	1.65227	0.505278	0.95	-0.300537	1.31059	498	6
	WT	MUT	0.0718966	0.072	ns	0.701656	Wilcoxon	UCEC	SNRNP200	1.11461	0.0890268	0.95	-0.212991	0.390963	502	46
	WT	MUT	0.0725658	0.073	ns	0.701656	Wilcoxon	UCEC	U2SURP	1.03242	0.0253632	0.95	-0.308329	0.359033	511	37
	WT	MUT	0.0728583	0.073	ns	0.701656	Wilcoxon	UCEC	RBMX	1.07182	0.0559817	0.95	-0.249026	0.360938	503	45
	WT	MUT	0.0732832	0.073	ns	0.701656	Wilcoxon	COAD	PPIL4	1.5441	0.4547	0.95	-0.172935	1.08184	447	10
	WT	MUT	0.0735697	0.074	ns	0.701656	Wilcoxon	UCEC	HNRNPD	1.11699	0.0911036	0.95	-0.260927	0.443051	515	33
	WT	MUT	0.0748733	0.075	ns	0.701656	Wilcoxon	UCEC	RBM26	1.07663	0.059813	0.95	-0.29729	0.416861	516	32
	WT	MUT	0.0758839	0.076	ns	0.701656	Wilcoxon	PRAD	DDX27	0.2615	-0.593399	0.95	-1.47518	0.289022	460	5
	WT	MUT	0.0760109	0.076	ns	0.701656	Wilcoxon	LIHC	U2SURP	1.8089	0.647633	0.95	-0.490298	1.78464	348	3
	WT	MUT	0.0766655	0.077	ns	0.701656	Wilcoxon	UCEC	PABPC1	1.38372	0.29623	0.95	-0.105542	0.697731	523	25
	WT	MUT	0.0778611	0.078	ns	0.704423	Wilcoxon	HNSC	PCBP3	0.180784	-0.607327	0.95	-1.74285	0.528838	471	3
	WT	MUT	0.0809751	0.081	ns	0.704423	Wilcoxon	LUSC	PPIG	1.26526	0.205162	0.95	-0.454997	0.865093	444	9
	WT	MUT	0.0814358	0.081	ns	0.704423	Wilcoxon	LUAD	ELAVL1	2.4373	1.11312	0.95	0.126272	2.09887	500	4
	WT	MUT	0.0815345	0.082	ns	0.704423	Wilcoxon	UCEC	PSIP1	1.20351	0.15784	0.95	-0.204773	0.520309	517	31
	MUT	WT	0.0831109	0.083	ns	0.704423	Wilcoxon	LUAD	DHX35	1.86439	0.668671	0.95	-0.137681	1.47436	498	6
	WT	MUT	0.0844344	0.084	ns	0.704423	Wilcoxon	BRCA	PSIP1	1.82404	0.62733	0.95	0.0793742	1.17498	1000	13
	WT	MUT	0.0850669	0.085	ns	0.704423	Wilcoxon	HNSC	QKI	0.461904	-0.400556	0.95	-1.09969	0.298997	466	8
	WT	MUT	0.0857872	0.086	ns	0.704423	Wilcoxon	UCEC	DDX50	1.28657	0.221802	0.95	-0.165369	0.608769	521	27
	WT	MUT	0.0903489	0.09	ns	0.704423	Wilcoxon	KIRP	DHX35	0.196455	-0.658	0.95	-1.79689	0.482155	259	3
	WT	MUT	0.0905604	0.091	ns	0.704423	Wilcoxon	LIHC	INTS4	1.97846	0.781404	0.95	-0.20647	1.76816	347	4
	WT	MUT	0.0907177	0.091	ns	0.704423	Wilcoxon	READ	AGGF1	2.08307	0.883627	0.95	-0.114197	1.8788	163	4
	WT	MUT	0.0918157	0.092	ns	0.704423	Wilcoxon	KIRP	TCERG1	2.45026	1.16346	0.95	0.0198481	2.30485	259	3
	WT	MUT	0.0929173	0.093	ns	0.704423	Wilcoxon	LIHC	DHX16	1.37498	0.300349	0.95	-0.58298	1.18325	346	5
	WT	MUT	0.0929693	0.093	ns	0.704423	Wilcoxon	BRCA	DHX9	0.717795	-0.217357	0.95	-0.786556	0.35195	1001	12
	WT	MUT	0.0933109	0.093	ns	0.704423	Wilcoxon	LUSC	AGGF1	0.396435	-0.475838	0.95	-1.13621	0.185065	444	9
	WT	MUT	0.0939672	0.094	ns	0.704423	Wilcoxon	LUSC	ZCCHC8	1.59531	0.461189	0.95	-0.674816	1.59668	450	3
	WT	MUT	0.0943288	0.094	ns	0.704423	Wilcoxon	COAD	ZMYM3	1.25635	0.214211	0.95	-0.245413	0.6736	438	19
	WT	MUT	0.0947859	0.095	ns	0.704423	Wilcoxon	READ	RBM26	2.13332	0.924326	0.95	-0.0739868	1.91987	163	4
	WT	MUT	0.0951565	0.095	ns	0.704423	Wilcoxon	COAD	TTC14	1.45334	0.37367	0.95	-0.0095993	0.75653	429	28
	WT	MUT	0.095336	0.095	ns	0.704423	Wilcoxon	LUSC	PRPF3	1.27433	0.212149	0.95	-0.448023	0.872086	444	9
	WT	MUT	0.0959415	0.096	ns	0.704423	Wilcoxon	UCEC	SF1	0.985511	-0.0113659	0.95	-0.437876	0.415155	526	22
	WT	MUT	0.0973039	0.097	ns	0.704423	Wilcoxon	LUAD	ZRSR2	0.202863	-0.62504	0.95	-1.76036	0.510897	501	3
	WT	MUT	0.0974136	0.097	ns	0.704423	Wilcoxon	HNSC	RBM10	0.191251	-0.59951	0.95	-1.73502	0.536634	471	3
	WT	MUT	0.0985925	0.099	ns	0.704423	Wilcoxon	LUAD	TIA1	1.7391	0.571537	0.95	-0.17558	1.31808	497	7
	WT	MUT	0.0986127	0.099	ns	0.704423	Wilcoxon	COAD	RALYL	1.44342	0.369577	0.95	-0.145761	0.88451	442	15
	WT	MUT	0.0996631	0.1	ns	0.704423	Wilcoxon	LUAD	DHX36	1.77498	0.599125	0.95	-0.148087	1.34574	497	7
	WT	MUT	0.100287	0.1	ns	0.704423	Wilcoxon	BRCA	RBM26	1.48427	0.369668	0.95	-0.177779	0.916932	1000	13
	WT	MUT	0.100393	0.1	ns	0.704423	Wilcoxon	HNSC	DHX9	0.292786	-0.527537	0.95	-1.27434	0.219828	467	7
	WT	MUT	0.101373	0.1	ns	0.705423	Wilcoxon	BRCA	ELAVL1	1.73182	0.558753	0.95	-0.0980796	1.21531	1004	9
	WT	MUT	0.102291	0.1	ns	0.705973	Wilcoxon	READ	FRA10AC1	2.50764	1.23389	0.95	0.0824314	2.38165	164	3
	WT	MUT	0.103643	0.1	ns	0.709494	Wilcoxon	PRAD	SKIV2L2	0.263929	-0.590261	0.95	-1.5749	0.395015	461	4
	WT	MUT	0.105273	0.11	ns	0.713048	Wilcoxon	LIHC	SF3B3	1.58212	0.464057	0.95	-0.285361	1.21281	344	7
	WT	MUT	0.106461	0.11	ns	0.713048	Wilcoxon	COAD	ELAVL1	0.344133	-0.565403	0.95	-1.13964	0.00945228	445	12
	WT	MUT	0.10834	0.11	ns	0.713048	Wilcoxon	KIRC	DDX3X	0.204526	-0.646556	0.95	-1.78403	0.491923	320	3
	WT	MUT	0.108871	0.11	ns	0.713048	Wilcoxon	BRCA	DDX20	0.344628	-0.506072	0.95	-1.202	0.190107	1005	8
	WT	MUT	0.109213	0.11	ns	0.713048	Wilcoxon	COAD	DHX36	0.678853	-0.273755	0.95	-0.825389	0.278178	444	13
	WT	MUT	0.109244	0.11	ns	0.713048	Wilcoxon	KIRP	PRPF40B	0.226408	-0.633137	0.95	-1.77195	0.506889	259	3
	WT	MUT	0.111265	0.11	ns	0.715934	Wilcoxon	UCEC	PCBP2	1.14611	0.114054	0.95	-0.368956	0.596959	531	17
	WT	MUT	0.111914	0.11	ns	0.715934	Wilcoxon	HNSC	TTC14	1.31825	0.233148	0.95	-0.426756	0.892806	465	9
	WT	MUT	0.115057	0.12	ns	0.715934	Wilcoxon	LUAD	IGF2BP3	0.393018	-0.481365	0.95	-1.05455	0.0922983	492	12
	WT	MUT	0.115339	0.12	ns	0.715934	Wilcoxon	KIRC	TRIM24	0.199038	-0.651068	0.95	-1.78855	0.487429	320	3
	WT	MUT	0.115788	0.12	ns	0.715934	Wilcoxon	LUSC	RBMX	1.03814	0.0296154	0.95	-0.568664	0.627862	442	11
	WT	MUT	0.116194	0.12	ns	0.715934	Wilcoxon	KIRP	U2AF2	1.83489	0.671026	0.95	-0.469197	1.80996	259	3
	WT	MUT	0.120774	0.12	ns	0.715934	Wilcoxon	COAD	RBMX2	1.63455	0.532541	0.95	-0.349787	1.41428	452	5
	WT	MUT	0.121328	0.12	ns	0.715934	Wilcoxon	LUAD	CD2BP2	0.26526	-0.577871	0.95	-1.45921	0.304044	499	5
	WT	MUT	0.122298	0.12	ns	0.715934	Wilcoxon	COAD	HNRNPL	0.545806	-0.393191	0.95	-0.822039	0.036087	435	22
	WT	MUT	0.122539	0.12	ns	0.715934	Wilcoxon	UCEC	CDC5L	1.19346	0.149972	0.95	-0.197281	0.497087	514	34
	WT	MUT	0.122652	0.12	ns	0.715934	Wilcoxon	UCEC	EFTUD2	1.16159	0.12552	0.95	-0.226564	0.477488	515	33
	WT	MUT	0.124828	0.12	ns	0.715934	Wilcoxon	UCEC	EEF1A1	1.30055	0.233646	0.95	-0.24957	0.716648	531	17
	WT	MUT	0.125034	0.13	ns	0.715934	Wilcoxon	UCEC	DDX23	1.02536	0.0198643	0.95	-0.406661	0.446372	526	22
	WT	MUT	0.125049	0.13	ns	0.715934	Wilcoxon	COAD	RBM10	0.333718	-0.573562	0.95	-1.1726	0.0261057	446	11
	WT	MUT	0.127097	0.13	ns	0.715934	Wilcoxon	UCEC	PRPF39	1.24171	0.187276	0.95	-0.186961	0.561342	519	29
	WT	MUT	0.127266	0.13	ns	0.715934	Wilcoxon	KIRP	DDX17	0.201217	-0.654045	0.95	-1.79292	0.486089	259	3
	WT	MUT	0.128028	0.13	ns	0.715934	Wilcoxon	COAD	CDK11A	1.69951	0.585479	0.95	-0.162346	1.33266	450	7
	WT	MUT	0.128812	0.13	ns	0.715934	Wilcoxon	LUAD	FUBP1	0.415971	-0.461534	0.95	-1.08799	0.165383	494	10
	MUT	WT	0.129637	0.13	ns	0.715934	Wilcoxon	LUSC	DDX5	0.238235	-0.595747	0.95	-1.73143	0.540599	450	3
	WT	MUT	0.130002	0.13	ns	0.715934	Wilcoxon	PRAD	SF3B1	0.324114	-0.542552	0.95	-1.42423	0.339706	460	5
	WT	MUT	0.130657	0.13	ns	0.715934	Wilcoxon	UCEC	CELF4	0.986893	-0.0102867	0.95	-0.321639	0.301075	505	43
	WT	MUT	0.131205	0.13	ns	0.715934	Wilcoxon	UCEC	KIAA1429	0.961347	-0.0303882	0.95	-0.356026	0.295278	509	39
	WT	MUT	0.131415	0.13	ns	0.715934	Wilcoxon	LUSC	RALYL	0.887464	-0.0880056	0.95	-0.499112	0.323198	429	24
	WT	MUT	0.131531	0.13	ns	0.715934	Wilcoxon	LUSC	SPEN	1.27057	0.207885	0.95	-0.230411	0.645951	432	21
	WT	MUT	0.131806	0.13	ns	0.715934	Wilcoxon	HNSC	KIAA1429	0.528698	-0.352315	0.95	-0.903794	0.199536	461	13
	WT	MUT	0.132488	0.13	ns	0.715934	Wilcoxon	UCEC	FAM58A	1.13805	0.107766	0.95	-0.362074	0.577508	530	18
	WT	MUT	0.133477	0.13	ns	0.715934	Wilcoxon	BRCA	U2SURP	1.78845	0.602544	0.95	-0.141438	1.34623	1006	7
	WT	MUT	0.13381	0.13	ns	0.715934	Wilcoxon	COAD	MBNL2	1.70607	0.588184	0.95	-0.011551	1.18728	446	11
	WT	MUT	0.134486	0.13	ns	0.715934	Wilcoxon	BRCA	SNRPN	1.34703	0.265746	0.95	-0.477779	1.00914	1006	7
	WT	MUT	0.136924	0.14	ns	0.715934	Wilcoxon	UCEC	CD2BP2	1.46834	0.363702	0.95	-0.187048	0.91412	535	13
	WT	MUT	0.139048	0.14	ns	0.715934	Wilcoxon	LIHC	DHX36	1.65962	0.527688	0.95	-0.45908	1.5137	347	4
	WT	MUT	0.139227	0.14	ns	0.715934	Wilcoxon	KIRP	SPEN	0.39271	-0.50554	0.95	-1.13852	0.128407	252	10
	WT	MUT	0.139599	0.14	ns	0.715934	Wilcoxon	PRAD	DDX23	1.57172	0.452604	0.95	-0.429396	1.33411	460	5
	WT	MUT	0.141163	0.14	ns	0.715934	Wilcoxon	HNSC	ZNF131	1.6116	0.449085	0.95	-0.686698	1.58439	471	3
	WT	MUT	0.141202	0.14	ns	0.715934	Wilcoxon	KIRP	CCAR1	0.259865	-0.605402	0.95	-1.74413	0.534487	259	3
	WT	MUT	0.142172	0.14	ns	0.715934	Wilcoxon	UCEC	U2AF2	1.14974	0.116878	0.95	-0.366135	0.599785	531	17
	WT	MUT	0.142279	0.14	ns	0.715934	Wilcoxon	UCEC	SNRNP48	1.43187	0.336054	0.95	-0.261406	0.933206	537	11
	WT	MUT	0.143899	0.14	ns	0.715934	Wilcoxon	LUAD	SPEN	1.08945	0.0693496	0.95	-0.294083	0.432713	473	31
	WT	MUT	0.144034	0.14	ns	0.715934	Wilcoxon	LUAD	DDX17	0.688583	-0.243898	0.95	-0.989924	0.502371	497	7
	WT	MUT	0.144365	0.14	ns	0.715934	Wilcoxon	LUAD	FUBP3	0.624652	-0.293795	0.95	-1.17474	0.587441	499	5
	WT	MUT	0.144547	0.14	ns	0.715934	Wilcoxon	PRAD	MOV10	1.44426	0.352607	0.95	-0.783064	1.4879	462	3
	WT	MUT	0.147897	0.15	ns	0.723648	Wilcoxon	BRCA	RBBP6	1.41431	0.315676	0.95	-0.127269	0.758464	993	20
	WT	MUT	0.148264	0.15	ns	0.723648	Wilcoxon	UCEC	RALYL	1.12066	0.093976	0.95	-0.26853	0.456396	517	31
	WT	MUT	0.148683	0.15	ns	0.723648	Wilcoxon	KIRC	ZMYM3	0.235755	-0.620899	0.95	-1.75831	0.517475	320	3
	WT	MUT	0.152031	0.15	ns	0.73569	Wilcoxon	LUAD	CELF4	1.23768	0.183738	0.95	-0.274863	0.642157	485	19
	WT	MUT	0.153823	0.15	ns	0.737739	Wilcoxon	LUSC	RBBP6	1.41621	0.318071	0.95	-0.120567	0.756358	432	21
	WT	MUT	0.154207	0.15	ns	0.737739	Wilcoxon	LIHC	ZC3H4	0.296767	-0.571542	0.95	-1.55766	0.415391	347	4
	WT	MUT	0.155529	0.16	ns	0.739213	Wilcoxon	UCEC	ZCCHC8	0.857842	-0.112241	0.95	-0.506082	0.281704	522	26
	WT	MUT	0.156271	0.16	ns	0.739213	Wilcoxon	UCEC	DDX26B	0.999315	-0.000536767	0.95	-0.299536	0.298463	501	47
	WT	MUT	0.158915	0.16	ns	0.747521	Wilcoxon	UCEC	HNRNPK	0.961722	-0.030078	0.95	-0.387127	0.326998	516	32
	WT	MUT	0.159951	0.16	ns	0.748215	Wilcoxon	UCEC	AGGF1	0.907819	-0.0727604	0.95	-0.398403	0.252949	509	39
	WT	MUT	0.164173	0.16	ns	0.750434	Wilcoxon	LUSC	DDX23	0.86664	-0.104158	0.95	-0.603027	0.394827	437	16
	WT	MUT	0.16468	0.16	ns	0.750434	Wilcoxon	UCEC	CDK12	1.12125	0.0943739	0.95	-0.252785	0.441446	514	34
	WT	MUT	0.167235	0.17	ns	0.750434	Wilcoxon	BRCA	CDC5L	1.38905	0.297552	0.95	-0.325533	0.920491	1003	10
	WT	MUT	0.168239	0.17	ns	0.750434	Wilcoxon	BRCA	RNF20	0.531362	-0.361546	0.95	-0.984533	0.26162	1003	10
	WT	MUT	0.16871	0.17	ns	0.750434	Wilcoxon	COAD	SNRNP200	1.39167	0.325153	0.95	-0.103848	0.753797	435	22
	WT	MUT	0.168843	0.17	ns	0.750434	Wilcoxon	UCEC	SYNCRIP	1.0368	0.0287751	0.95	-0.29311	0.350633	508	40
	WT	MUT	0.170174	0.17	ns	0.750434	Wilcoxon	UCEC	DDX17	1.00378	0.00296619	0.95	-0.326616	0.332545	510	38
	WT	MUT	0.170734	0.17	ns	0.750434	Wilcoxon	LUSC	CCAR1	1.15824	0.122539	0.95	-0.475842	0.720784	442	11
	WT	MUT	0.171092	0.17	ns	0.750434	Wilcoxon	HNSC	EIF2S2	1.73299	0.536626	0.95	-0.345505	1.41819	469	5
	WT	MUT	0.17181	0.17	ns	0.750434	Wilcoxon	UCEC	U2AF1	1.31034	0.240829	0.95	-0.205994	0.687432	528	20
	WT	MUT	0.172738	0.17	ns	0.750434	Wilcoxon	UCEC	TIA1	0.974872	-0.0197217	0.95	-0.437251	0.397826	525	23
	WT	MUT	0.17287	0.17	ns	0.750434	Wilcoxon	BRCA	CDK12	1.58097	0.442468	0.95	-0.0519248	0.936642	997	16
	WT	MUT	0.173139	0.17	ns	0.750434	Wilcoxon	BRCA	SNRNP48	1.63936	0.489656	0.95	-0.492619	1.47169	1009	4
	WT	MUT	0.174315	0.17	ns	0.750434	Wilcoxon	UCEC	ZCRB1	1.74865	0.582012	0.95	-0.117172	1.28066	540	8
	WT	MUT	0.174963	0.17	ns	0.750434	Wilcoxon	LIHC	SPEN	1.37765	0.301906	0.95	-0.446941	1.05032	344	7
	WT	MUT	0.175781	0.18	ns	0.750434	Wilcoxon	KIRC	RBBP6	1.64534	0.515553	0.95	-0.369133	1.39944	318	5
	WT	MUT	0.1762	0.18	ns	0.750434	Wilcoxon	COAD	WBP11	1.79789	0.668185	0.95	-0.138806	1.47444	451	6
	WT	MUT	0.176468	0.18	ns	0.750434	Wilcoxon	LIHC	ZC3H13	1.34053	0.272855	0.95	-0.610406	1.15572	346	5
	WT	MUT	0.177569	0.18	ns	0.750728	Wilcoxon	HNSC	ZC3H18	1.30186	0.22146	0.95	-0.525119	0.967804	467	7
	WT	MUT	0.179613	0.18	ns	0.750728	Wilcoxon	HNSC	CCAR1	0.361181	-0.476615	0.95	-1.1759	0.223173	466	8
	WT	MUT	0.179983	0.18	ns	0.750728	Wilcoxon	LUSC	CDK11A	0.314489	-0.536706	0.95	-1.52137	0.448551	449	4
	WT	MUT	0.180736	0.18	ns	0.750728	Wilcoxon	BRCA	DDX5	1.81751	0.622767	0.95	0.0527926	1.19243	1001	12
	WT	MUT	0.181823	0.18	ns	0.750728	Wilcoxon	BRCA	TNPO1	1.59643	0.45594	0.95	-0.240161	1.15182	1005	8
	WT	MUT	0.182164	0.18	ns	0.750728	Wilcoxon	LUSC	CDC5L	1.00523	0.00406638	0.95	-0.742523	0.750652	446	7
	WT	MUT	0.183023	0.18	ns	0.750728	Wilcoxon	COAD	HNRNPD	1.64931	0.543684	0.95	-0.203985	1.29076	450	7
	WT	MUT	0.184048	0.18	ns	0.750728	Wilcoxon	UCEC	CLK4	1.05444	0.042589	0.95	-0.374975	0.460114	525	23
	WT	MUT	0.184828	0.18	ns	0.750728	Wilcoxon	HNSC	DDX41	1.79888	0.584621	0.95	-0.297659	1.46628	469	5
	WT	MUT	0.186004	0.19	ns	0.750728	Wilcoxon	UCEC	RBM27	0.995228	-0.0037425	0.95	-0.299905	0.292424	500	48
	WT	MUT	0.186436	0.19	ns	0.750728	Wilcoxon	COAD	HNRNPH3	1.09519	0.0801552	0.95	-0.5466	0.706822	447	10
	WT	MUT	0.188425	0.19	ns	0.750728	Wilcoxon	LUSC	SF3B1	1.73558	0.563066	0.95	-0.0118595	1.13737	441	12
	WT	MUT	0.1891	0.19	ns	0.750728	Wilcoxon	KIRP	DDX41	0.304796	-0.570091	0.95	-1.55831	0.419219	258	4
	WT	MUT	0.189526	0.19	ns	0.750728	Wilcoxon	COAD	SYNCRIP	1.29652	0.2486	0.95	-0.349949	0.846876	446	11
	WT	MUT	0.189911	0.19	ns	0.750728	Wilcoxon	LIHC	EFTUD2	0.33507	-0.540068	0.95	-1.52611	0.446746	347	4
	WT	MUT	0.19135	0.19	ns	0.752881	Wilcoxon	KIRP	CLK4	0.325741	-0.552655	0.95	-1.54082	0.436565	258	4
	WT	MUT	0.196293	0.2	ns	0.754112	Wilcoxon	HNSC	WBP11	0.28424	-0.531097	0.95	-1.51554	0.45391	470	4
	WT	MUT	0.197539	0.2	ns	0.754112	Wilcoxon	LIHC	THOC5	0.278855	-0.584779	0.95	-1.72164	0.552919	348	3
	WT	MUT	0.197812	0.2	ns	0.754112	Wilcoxon	COAD	RBM27	1.30017	0.250322	0.95	-0.198288	0.698657	437	20
	WT	MUT	0.197928	0.2	ns	0.754112	Wilcoxon	UCEC	PRPF4B	0.982536	-0.01371	0.95	-0.328435	0.301028	506	42
	WT	MUT	0.199267	0.2	ns	0.754112	Wilcoxon	PRAD	KIN	0.317743	-0.546737	0.95	-1.5313	0.438412	461	4
	WT	MUT	0.200492	0.2	ns	0.754112	Wilcoxon	BRCA	PRPF39	1.8001	0.61142	0.95	-0.132578	1.35512	1006	7
	WT	MUT	0.204387	0.2	ns	0.754112	Wilcoxon	UCEC	SF3B1	0.892112	-0.0853292	0.95	-0.396688	0.226108	505	43
	WT	MUT	0.205112	0.21	ns	0.754112	Wilcoxon	LUAD	RALYL	0.864488	-0.106074	0.95	-0.619827	0.407784	489	15
	WT	MUT	0.205565	0.21	ns	0.754112	Wilcoxon	COAD	SRSF2	2.43467	1.20492	0.95	0.0662484	2.34227	454	3
	WT	MUT	0.205871	0.21	ns	0.754112	Wilcoxon	UCEC	RBBP6	0.921068	-0.0623511	0.95	-0.350534	0.225889	497	51
	WT	MUT	0.20606	0.21	ns	0.754112	Wilcoxon	BRCA	CLK4	0.901291	-0.0757968	0.95	-0.878317	0.726761	1007	6
	WT	MUT	0.206439	0.21	ns	0.754112	Wilcoxon	UCEC	DHX36	1.00001	5.83297e-06	0.95	-0.423486	0.357064	516	32
	WT	MUT	0.206636	0.21	ns	0.754112	Wilcoxon	BRCA	PLRG1	1.86358	0.661047	0.95	-0.321461	1.64323	1009	4
	WT	MUT	0.20696	0.21	ns	0.754112	Wilcoxon	LUAD	PCBP1	0.950935	-0.0382678	0.95	-0.84321	0.766712	498	6
	WT	MUT	0.207322	0.21	ns	0.754112	Wilcoxon	UCEC	EIF2S2	1.0349	0.0273251	0.95	-0.390227	0.444853	525	23
	WT	MUT	0.208075	0.21	ns	0.754112	Wilcoxon	BRCA	SRSF2	1.37719	0.288891	0.95	-0.513811	1.09145	1007	6
	WT	MUT	0.208648	0.21	ns	0.754112	Wilcoxon	BRCA	ZC3H18	1.28845	0.221075	0.95	-0.657726	1.09977	1008	5
	WT	MUT	0.209178	0.21	ns	0.754112	Wilcoxon	HNSC	DDX5	1.28612	0.21042	0.95	-0.924955	1.34557	471	3
	WT	MUT	0.210577	0.21	ns	0.754112	Wilcoxon	BRCA	MBNL2	0.378563	-0.477946	0.95	-1.61128	0.655629	1010	3
	WT	MUT	0.210841	0.21	ns	0.754112	Wilcoxon	PRAD	ZC3H13	0.759886	-0.191791	0.95	-0.938226	0.554851	458	7
	WT	MUT	0.212261	0.21	ns	0.754112	Wilcoxon	HNSC	KIN	0.932671	-0.0496191	0.95	-1.18478	1.0856	471	3
	WT	MUT	0.212488	0.21	ns	0.754112	Wilcoxon	KIRP	ZC3H13	3.11744	1.69585	0.95	0.696011	2.69249	258	4
	WT	MUT	0.213218	0.21	ns	0.754112	Wilcoxon	UCEC	CWC22	1.06889	0.0537928	0.95	-0.298194	0.40573	515	33
	WT	MUT	0.215715	0.22	ns	0.754112	Wilcoxon	COAD	DDX20	1.38484	0.322129	0.95	-0.276608	0.920512	446	11
	WT	MUT	0.217709	0.22	ns	0.754112	Wilcoxon	UCEC	THOC5	1.17366	0.135217	0.95	-0.282459	0.552769	525	23
	WT	MUT	0.218258	0.22	ns	0.754112	Wilcoxon	LUAD	SNRNP200	0.589557	-0.327409	0.95	-0.729848	0.0753552	479	25
	WT	MUT	0.220123	0.22	ns	0.754112	Wilcoxon	HNSC	THRAP3	0.290319	-0.526549	0.95	-1.51099	0.458446	470	4
	WT	MUT	0.221757	0.22	ns	0.754112	Wilcoxon	COAD	ZNF207	1.60365	0.505648	0.95	-0.241888	1.25263	450	7
	WT	MUT	0.222178	0.22	ns	0.754112	Wilcoxon	UCEC	HNRNPH3	1.05362	0.0419553	0.95	-0.404555	0.488428	528	20
	WT	MUT	0.223207	0.22	ns	0.754112	Wilcoxon	LUSC	DDX17	1.69651	0.53871	0.95	-0.446553	1.52338	449	4
	WT	MUT	0.223272	0.22	ns	0.754112	Wilcoxon	UCEC	TRIM24	0.856547	-0.113085	0.95	-0.559568	0.333502	528	20
	WT	MUT	0.223356	0.22	ns	0.754112	Wilcoxon	READ	RBBP6	1.5211	0.425599	0.95	-0.391259	1.24117	161	6
	WT	MUT	0.223374	0.22	ns	0.754112	Wilcoxon	KIRP	DDX5	0.519237	-0.396674	0.95	-1.06201	0.269419	253	9
	WT	MUT	0.223953	0.22	ns	0.754112	Wilcoxon	UCEC	RBM7	0.92688	-0.0574676	0.95	-0.527201	0.412333	530	18
	WT	MUT	0.225581	0.23	ns	0.754112	Wilcoxon	READ	KIN	1.58199	0.478675	0.95	-0.665102	1.62101	164	3
	WT	MUT	0.225581	0.23	ns	0.754112	Wilcoxon	READ	ZNF131	2.4214	1.16335	0.95	0.0128564	2.31037	164	3
	WT	MUT	0.22682	0.23	ns	0.754112	Wilcoxon	LIHC	SRSF5	0.303843	-0.564339	0.95	-1.70116	0.573288	348	3
	WT	MUT	0.227096	0.23	ns	0.754112	Wilcoxon	HNSC	SRSF5	0.357538	-0.477067	0.95	-1.35852	0.404893	469	5
	WT	MUT	0.227134	0.23	ns	0.754112	Wilcoxon	BRCA	DHX36	0.789282	-0.161996	0.95	-0.857696	0.533784	1005	8
	WT	MUT	0.227487	0.23	ns	0.754112	Wilcoxon	KIRP	ZC3H18	1.53727	0.431909	0.95	-0.556752	1.41974	258	4
	WT	MUT	0.22885	0.23	ns	0.755654	Wilcoxon	COAD	CDC5L	1.69075	0.575539	0.95	-0.0241374	1.17459	446	11
	WT	MUT	0.229948	0.23	ns	0.756312	Wilcoxon	LUAD	HNRNPK	0.376575	-0.48955	0.95	-1.37073	0.392117	499	5
	WT	MUT	0.230846	0.23	ns	0.756313	Wilcoxon	READ	RBM10	1.69837	0.570062	0.95	-0.322863	1.46127	162	5
	WT	MUT	0.232226	0.23	ns	0.757884	Wilcoxon	COAD	AGGF1	1.35265	0.294953	0.95	-0.257039	0.84662	444	13
	WT	MUT	0.234315	0.23	ns	0.761751	Wilcoxon	COAD	SF3B1	1.15471	0.129626	0.95	-0.29883	0.55794	435	22
	WT	MUT	0.237839	0.24	ns	0.767805	Wilcoxon	PRAD	CDK12	0.652103	-0.27842	0.95	-1.02492	0.468382	458	7
	WT	MUT	0.238001	0.24	ns	0.767805	Wilcoxon	KIRP	SF3B1	2.58179	1.25728	0.95	0.43944	2.07274	256	6
	WT	MUT	0.240615	0.24	ns	0.768452	Wilcoxon	LUAD	PSIP1	0.362394	-0.502312	0.95	-1.2487	0.24458	497	7
	WT	MUT	0.242686	0.24	ns	0.768452	Wilcoxon	HNSC	PPIG	1.05183	0.0381588	0.95	-0.76713	0.843407	468	6
	WT	MUT	0.24411	0.24	ns	0.768452	Wilcoxon	BRCA	DDX18	0.619365	-0.292965	0.95	-1.03637	0.450587	1006	7
	WT	MUT	0.24415	0.24	ns	0.768452	Wilcoxon	KIRC	DHX35	0.275295	-0.588451	0.95	-1.72578	0.549794	320	3
	WT	MUT	0.24459	0.24	ns	0.768452	Wilcoxon	READ	INTS7	1.57252	0.470935	0.95	-0.672793	1.61324	164	3
	WT	MUT	0.24459	0.24	ns	0.768452	Wilcoxon	READ	SYNCRIP	1.57252	0.470935	0.95	-0.672793	1.61324	164	3
	WT	MUT	0.24459	0.24	ns	0.768452	Wilcoxon	READ	ZCCHC8	1.57252	0.470935	0.95	-0.672793	1.61324	164	3
	WT	MUT	0.247103	0.25	ns	0.77346	Wilcoxon	READ	NOVA1	1.13394	0.110577	0.95	-0.704602	0.925422	161	6
	WT	MUT	0.25036	0.25	ns	0.780753	Wilcoxon	KIRP	HNRNPDL	0.302809	-0.569858	0.95	-1.70848	0.569861	259	3
	WT	MUT	0.251567	0.25	ns	0.781622	Wilcoxon	BRCA	RBM10	1.27063	0.207126	0.95	-0.38718	0.801329	1002	11
	WT	MUT	0.25557	0.26	ns	0.78643	Wilcoxon	LUAD	KIN	1.07629	0.0593032	0.95	-0.399111	0.517658	485	19
	WT	MUT	0.255818	0.26	ns	0.78643	Wilcoxon	UCEC	TTC14	0.949719	-0.0396011	0.95	-0.333013	0.253847	499	49
	WT	MUT	0.256075	0.26	ns	0.78643	Wilcoxon	BRCA	RBM8A	1.74552	0.570156	0.95	-0.232901	1.37293	1007	6
	WT	MUT	0.256851	0.26	ns	0.78643	Wilcoxon	UCEC	RBM10	1.00978	0.00766435	0.95	-0.317987	0.333308	509	39
	WT	MUT	0.2612	0.26	ns	0.79638	Wilcoxon	HNSC	U2AF2	0.302835	-0.517186	0.95	-1.50161	0.467783	470	4
	WT	MUT	0.263441	0.26	ns	0.79638	Wilcoxon	UCEC	SRSF5	1.03819	0.0298869	0.95	-0.356976	0.416723	521	27
	WT	MUT	0.263577	0.26	ns	0.79638	Wilcoxon	KIRC	PPIL4	0.308974	-0.56233	0.95	-1.54896	0.425172	319	4
	WT	MUT	0.263884	0.26	ns	0.79638	Wilcoxon	LUSC	NOVA1	1.30282	0.232515	0.95	-0.216139	0.680911	433	20
	WT	MUT	0.26557	0.27	ns	0.798605	Wilcoxon	UCEC	INTS4	1.04265	0.0333696	0.95	-0.346891	0.413599	520	28
	WT	MUT	0.267933	0.27	ns	0.801366	Wilcoxon	HNSC	SF3B2	0.326743	-0.498468	0.95	-1.63383	0.637425	471	3
	WT	MUT	0.27087	0.27	ns	0.801366	Wilcoxon	LUAD	SYNCRIP	1.05488	0.0427241	0.95	-0.554811	0.640216	493	11
	WT	MUT	0.27135	0.27	ns	0.801366	Wilcoxon	BRCA	ZNF207	0.35736	-0.495795	0.95	-1.23936	0.248011	1006	7
	WT	MUT	0.271949	0.27	ns	0.801366	Wilcoxon	UCEC	PCBP3	0.939892	-0.0472726	0.95	-0.427501	0.332999	520	28
	WT	MUT	0.272846	0.27	ns	0.801366	Wilcoxon	BRCA	EIF2S2	1.41082	0.3146	0.95	-0.488127	1.11717	1007	6
	WT	MUT	0.273662	0.27	ns	0.801366	Wilcoxon	COAD	SNRPN	1.53415	0.446019	0.95	-0.153121	1.04467	446	11
	WT	MUT	0.275899	0.28	ns	0.801366	Wilcoxon	UCEC	TIAL1	1.01795	0.0140635	0.95	-0.35993	0.388044	519	29
	WT	MUT	0.27652	0.28	ns	0.801366	Wilcoxon	KIRP	KIAA1429	3.41052	1.9388	0.95	0.786734	3.08722	259	3
	WT	MUT	0.276638	0.28	ns	0.801366	Wilcoxon	UCEC	THOC7	1.43417	0.338525	0.95	-0.359985	1.03672	540	8
	WT	MUT	0.277075	0.28	ns	0.801366	Wilcoxon	COAD	ELAVL2	1.58847	0.490487	0.95	-0.0840368	1.06447	445	12
	WT	MUT	0.278318	0.28	ns	0.801366	Wilcoxon	READ	HNRNPK	1.32361	0.26656	0.95	-0.726192	1.25851	163	4
	WT	MUT	0.279811	0.28	ns	0.801366	Wilcoxon	UCEC	DDX3X	1.04437	0.0346324	0.95	-0.241806	0.311039	492	56
	WT	MUT	0.280011	0.28	ns	0.801366	Wilcoxon	LUAD	SF3B2	0.870424	-0.101544	0.95	-0.548762	0.345775	484	20
	WT	MUT	0.280928	0.28	ns	0.801366	Wilcoxon	HNSC	SNRNP35	0.284889	-0.52965	0.95	-1.66506	0.606317	471	3
	WT	MUT	0.282175	0.28	ns	0.801366	Wilcoxon	COAD	ELAVL4	0.724641	-0.235603	0.95	-0.67362	0.202671	436	21
	WT	MUT	0.282962	0.28	ns	0.801366	Wilcoxon	HNSC	SF1	1.55304	0.403776	0.95	-0.256554	1.06368	465	9
	WT	MUT	0.285872	0.29	ns	0.801366	Wilcoxon	KIRP	QKI	0.338769	-0.541819	0.95	-1.52995	0.447346	258	4
	WT	MUT	0.286725	0.29	ns	0.801366	Wilcoxon	UCEC	ELAVL4	1.06271	0.0490266	0.95	-0.352259	0.450267	523	25
	WT	MUT	0.288262	0.29	ns	0.801366	Wilcoxon	HNSC	RNF20	0.557971	-0.328018	0.95	-1.07447	0.418777	467	7
	WT	MUT	0.288329	0.29	ns	0.801366	Wilcoxon	UCEC	PRPF40B	0.935014	-0.0511281	0.95	-0.425103	0.322894	519	29
	WT	MUT	0.290224	0.29	ns	0.801366	Wilcoxon	COAD	FRA10AC1	1.14028	0.118194	0.95	-0.763262	0.999519	452	5
	WT	MUT	0.291814	0.29	ns	0.801366	Wilcoxon	READ	U2SURP	1.47492	0.388306	0.95	-0.42828	1.20372	161	6
	WT	MUT	0.293515	0.29	ns	0.801366	Wilcoxon	LUSC	INTS7	1.51853	0.399906	0.95	-0.299955	1.09932	445	8
	WT	MUT	0.293515	0.29	ns	0.801366	Wilcoxon	LUSC	ZC3H13	0.757648	-0.189226	0.95	-0.888383	0.51014	445	8
	WT	MUT	0.293791	0.29	ns	0.801366	Wilcoxon	BRCA	DDX27	1.29673	0.227106	0.95	-0.395905	0.850006	1003	10
	WT	MUT	0.294245	0.29	ns	0.801366	Wilcoxon	HNSC	RALYL	0.668037	-0.24642	0.95	-0.872925	0.380346	464	10
	WT	MUT	0.294488	0.29	ns	0.801366	Wilcoxon	LUSC	DDX18	1.02084	0.0161854	0.95	-0.515934	0.548287	439	14
	WT	MUT	0.295899	0.3	ns	0.801366	Wilcoxon	PRAD	NOVA1	0.319922	-0.544002	0.95	-1.6795	0.592085	462	3
	WT	MUT	0.295938	0.3	ns	0.801366	Wilcoxon	UCEC	RBMX2	1.02155	0.0168769	0.95	-0.400669	0.434407	525	23
	WT	MUT	0.296606	0.3	ns	0.801366	Wilcoxon	KIRP	RBM15B	2.64299	1.30593	0.95	0.487485	2.12191	256	6
	WT	MUT	0.297006	0.3	ns	0.801366	Wilcoxon	LIHC	PLRG1	0.309786	-0.55948	0.95	-1.69629	0.57813	348	3
	WT	MUT	0.297611	0.3	ns	0.801366	Wilcoxon	LUSC	PRPF38B	1.35666	0.276419	0.95	-0.708237	1.26077	449	4
	WT	MUT	0.297895	0.3	ns	0.801366	Wilcoxon	PRAD	PRPF4B	0.947379	-0.0418823	0.95	-1.17712	1.0934	462	3
	WT	MUT	0.30034	0.3	ns	0.804651	Wilcoxon	LUSC	CD2BP2	1.27099	0.210036	0.95	-0.671587	1.09143	448	5
	WT	MUT	0.301027	0.3	ns	0.804651	Wilcoxon	KIRC	QKI	0.300484	-0.567802	0.95	-1.70509	0.570365	320	3
	WT	MUT	0.303557	0.3	ns	0.808845	Wilcoxon	THCA	ZNF207	1.32694	0.27047	0.95	-0.865178	1.40582	449	3
	WT	MUT	0.309746	0.31	ns	0.812043	Wilcoxon	COAD	ZCRB1	2.22108	1.02563	0.95	-0.112205	2.16234	454	3
	WT	MUT	0.310828	0.31	ns	0.812043	Wilcoxon	LIHC	ZCCHC8	0.348823	-0.528778	0.95	-1.51479	0.457994	347	4
	WT	MUT	0.31239	0.31	ns	0.812043	Wilcoxon	KIRC	CCAR1	0.352421	-0.526563	0.95	-1.5131	0.460793	319	4
	WT	MUT	0.312587	0.31	ns	0.812043	Wilcoxon	HNSC	HNRNPL	0.683559	-0.234636	0.95	-0.894295	0.425271	465	9
	WT	MUT	0.313585	0.31	ns	0.812043	Wilcoxon	BRCA	WBP4	0.646084	-0.272023	0.95	-1.25395	0.710039	1009	4
	WT	MUT	0.313705	0.31	ns	0.812043	Wilcoxon	BRCA	CDK11A	0.644991	-0.2735	0.95	-0.896424	0.349559	1003	10
	WT	MUT	0.314013	0.31	ns	0.812043	Wilcoxon	READ	TNPO1	1.54347	0.447191	0.95	-0.696391	1.58942	164	3
	WT	MUT	0.315941	0.32	ns	0.812043	Wilcoxon	LUSC	ZMYM3	1.13524	0.10448	0.95	-0.333602	0.542447	432	21
	WT	MUT	0.316058	0.32	ns	0.812043	Wilcoxon	COAD	RBM7	1.6297	0.52962	0.95	-0.60651	1.66517	454	3
	WT	MUT	0.31832	0.32	ns	0.812043	Wilcoxon	LUSC	HNRNPDL	0.528887	-0.368339	0.95	-1.24986	0.513593	448	5
	WT	MUT	0.318367	0.32	ns	0.812043	Wilcoxon	LUSC	SRSF5	0.319725	-0.531602	0.95	-1.66719	0.604573	450	3
	WT	MUT	0.318659	0.32	ns	0.812043	Wilcoxon	LUAD	CDK12	0.92228	-0.0607631	0.95	-0.519118	0.397652	485	19
	WT	MUT	0.319628	0.32	ns	0.812043	Wilcoxon	HNSC	PRPF3	0.513545	-0.361284	0.95	-1.10778	0.385591	467	7
	WT	MUT	0.31983	0.32	ns	0.812043	Wilcoxon	LIHC	DHX9	0.53628	-0.379506	0.95	-0.980329	0.221859	340	11
	WT	MUT	0.319844	0.32	ns	0.812043	Wilcoxon	READ	TTC14	1.54271	0.446568	0.95	-0.69701	1.5888	164	3
	WT	MUT	0.321084	0.32	ns	0.812043	Wilcoxon	LIHC	RNF20	0.899251	-0.0812202	0.95	-0.888264	0.72594	345	6
	WT	MUT	0.321908	0.32	ns	0.812043	Wilcoxon	UCEC	CCAR1	0.930861	-0.0544717	0.95	-0.384043	0.27515	510	38
	WT	MUT	0.323172	0.32	ns	0.812043	Wilcoxon	HNSC	CD2BP2	0.634425	-0.270447	0.95	-1.15165	0.611048	469	5
	WT	MUT	0.324164	0.32	ns	0.812043	Wilcoxon	COAD	PRPF4B	0.898058	-0.0862945	0.95	-0.618312	0.445818	443	14
	WT	MUT	0.32594	0.33	ns	0.812043	Wilcoxon	READ	PCBP1	0.402343	-0.515691	0.95	-1.18888	0.159053	158	9
	WT	MUT	0.32608	0.33	ns	0.812043	Wilcoxon	READ	RBMX	1.16812	0.13878	0.95	-0.751502	1.02864	162	5
	WT	MUT	0.327078	0.33	ns	0.812043	Wilcoxon	LIHC	PPIL1	0.336991	-0.537247	0.95	-1.67401	0.600289	348	3
	WT	MUT	0.328117	0.33	ns	0.812043	Wilcoxon	LUSC	HNRNPK	1.0149	0.0115787	0.95	-0.793932	0.816859	447	6
	WT	MUT	0.329554	0.33	ns	0.812043	Wilcoxon	HNSC	SNRNP200	1.14219	0.104294	0.95	-0.410067	0.618545	459	15
	WT	MUT	0.330252	0.33	ns	0.812043	Wilcoxon	UCEC	DDX18	0.87994	-0.0948583	0.95	-0.441931	0.252301	514	34
	WT	MUT	0.331064	0.33	ns	0.812043	Wilcoxon	BRCA	IGF2BP3	0.397168	-0.46458	0.95	-1.26725	0.338322	1007	6
	WT	MUT	0.331233	0.33	ns	0.812043	Wilcoxon	BRCA	SYNCRIP	1.96895	0.738512	0.95	0.114621	1.36204	1003	10
	WT	MUT	0.333168	0.33	ns	0.812043	Wilcoxon	LUAD	RBBP6	1.20524	0.158462	0.95	-0.243828	0.560595	479	25
	WT	MUT	0.334072	0.33	ns	0.812043	Wilcoxon	UCEC	IGF2BP3	0.935022	-0.0511159	0.95	-0.431345	0.32916	520	28
	WT	MUT	0.33526	0.34	ns	0.812043	Wilcoxon	HNSC	DHX16	2.07598	0.774819	0.95	0.240387	1.30844	460	14
	WT	MUT	0.335611	0.34	ns	0.812043	Wilcoxon	LIHC	NSRP1	0.367075	-0.51268	0.95	-1.6494	0.624775	348	3
	WT	MUT	0.336684	0.34	ns	0.812043	Wilcoxon	BRCA	HNRNPK	0.516151	-0.373149	0.95	-1.0295	0.283388	1004	9
	WT	MUT	0.337868	0.34	ns	0.812043	Wilcoxon	LUAD	DHX9	0.891648	-0.0847969	0.95	-0.555229	0.38572	486	18
	WT	MUT	0.338481	0.34	ns	0.812043	Wilcoxon	LUSC	RBM8A	1.54118	0.418934	0.95	-0.566015	1.40342	449	4
	WT	MUT	0.338913	0.34	ns	0.812043	Wilcoxon	UCEC	SRSF2	1.2663	0.207386	0.95	-0.305988	0.720571	533	15
	WT	MUT	0.339476	0.34	ns	0.812043	Wilcoxon	UCEC	RNF20	0.922019	-0.0614053	0.95	-0.42945	0.306696	518	30
	WT	MUT	0.345726	0.35	ns	0.824105	Wilcoxon	LUAD	INTS4	0.963208	-0.0287126	0.95	-0.52666	0.469264	488	16
	WT	MUT	0.346476	0.35	ns	0.824105	Wilcoxon	LUSC	MOV10	1.11627	0.0901895	0.95	-0.609038	0.789317	445	8
	WT	MUT	0.350461	0.35	ns	0.829141	Wilcoxon	COAD	DDX27	1.24393	0.204317	0.95	-0.310542	0.718952	442	15
	WT	MUT	0.351668	0.35	ns	0.829141	Wilcoxon	LIHC	TCERG1	0.506941	-0.400697	0.95	-1.20804	0.407216	345	6
	WT	MUT	0.352784	0.35	ns	0.829141	Wilcoxon	LUAD	RBM15B	1.22915	0.178162	0.95	-0.62696	0.983106	498	6
	WT	MUT	0.352951	0.35	ns	0.829141	Wilcoxon	HNSC	CDC5L	0.570652	-0.317887	0.95	-1.19913	0.563697	469	5
	WT	MUT	0.353937	0.35	ns	0.829141	Wilcoxon	COAD	PRPF38B	1.35536	0.298012	0.95	-0.362287	0.957983	448	9
	WT	MUT	0.354626	0.35	ns	0.829141	Wilcoxon	READ	CDK12	1.156	0.128813	0.95	-0.761437	1.01867	162	5
	WT	MUT	0.356304	0.36	ns	0.829141	Wilcoxon	READ	ELAVL4	1.53164	0.437513	0.95	-0.70601	1.57971	164	3
	WT	MUT	0.356471	0.36	ns	0.829141	Wilcoxon	BRCA	CD2BP2	1.07406	0.0568169	0.95	-0.925123	1.03873	1009	4
	WT	MUT	0.360341	0.36	ns	0.834055	Wilcoxon	LUAD	NSRP1	1.30746	0.238734	0.95	-0.507527	0.984757	497	7
	WT	MUT	0.360699	0.36	ns	0.834055	Wilcoxon	BRCA	SNRNP35	0.341318	-0.506668	0.95	-1.64002	0.626937	1010	3
	WT	MUT	0.361556	0.36	ns	0.834055	Wilcoxon	UCEC	MBNL2	0.942111	-0.0455319	0.95	-0.413572	0.322554	518	30
	WT	MUT	0.367952	0.37	ns	0.845271	Wilcoxon	LUAD	PCBP3	0.843809	-0.122145	0.95	-0.748166	0.503999	494	10
	WT	MUT	0.369411	0.37	ns	0.845271	Wilcoxon	KIRC	ZC3H18	0.762698	-0.191538	0.95	-1.32836	0.945586	320	3
	WT	MUT	0.370554	0.37	ns	0.845271	Wilcoxon	BRCA	MOV10	1.03079	0.0236223	0.95	-0.523503	0.570736	1000	13
	WT	MUT	0.371145	0.37	ns	0.845271	Wilcoxon	HNSC	DDX3X	0.690128	-0.229731	0.95	-0.889386	0.430167	465	9
	WT	MUT	0.371437	0.37	ns	0.845271	Wilcoxon	LUAD	EEF1A1	1.53867	0.416521	0.95	-0.243422	1.07605	495	9
	WT	MUT	0.375618	0.38	ns	0.851778	Wilcoxon	UCEC	ZNF131	0.937816	-0.0488989	0.95	-0.442724	0.344971	522	26
	WT	MUT	0.37632	0.38	ns	0.851778	Wilcoxon	UCEC	HNRNPL	1.26697	0.207166	0.95	-0.210647	0.624788	525	23
	WT	MUT	0.380114	0.38	ns	0.854921	Wilcoxon	LUSC	PCBP1	1.08988	0.0697867	0.95	-0.811664	0.95116	448	5
	WT	MUT	0.38041	0.38	ns	0.854921	Wilcoxon	BRCA	RBM25	1.0677	0.0519144	0.95	-0.542289	0.646092	1002	11
	WT	MUT	0.381994	0.38	ns	0.854921	Wilcoxon	COAD	SKIV2L2	1.03675	0.0309682	0.95	-0.467853	0.529756	441	16
	WT	MUT	0.382336	0.38	ns	0.854921	Wilcoxon	KIRP	DHX9	1.29274	0.236211	0.95	-0.902318	1.37428	259	3
	WT	MUT	0.383872	0.38	ns	0.854921	Wilcoxon	LUAD	DDX5	1.44355	0.344951	0.95	-0.79039	1.47995	501	3
	WT	MUT	0.385097	0.39	ns	0.854921	Wilcoxon	PRAD	QKI	1.30952	0.245824	0.95	-0.889673	1.38106	462	3
	WT	MUT	0.386551	0.39	ns	0.854921	Wilcoxon	COAD	CDK12	1.08159	0.0684706	0.95	-0.296197	0.433063	426	31
	WT	MUT	0.389395	0.39	ns	0.854921	Wilcoxon	COAD	PRPF40B	1.54673	0.453345	0.95	-0.0191657	0.92536	439	18
	WT	MUT	0.389417	0.39	ns	0.854921	Wilcoxon	BRCA	NSRP1	0.346765	-0.502466	0.95	-1.63582	0.631135	1010	3
	WT	MUT	0.389881	0.39	ns	0.854921	Wilcoxon	LUAD	U2AF2	1.43984	0.341037	0.95	-0.405426	1.08716	497	7
	WT	MUT	0.39037	0.39	ns	0.854921	Wilcoxon	UCEC	ZNF207	0.972315	-0.0217298	0.95	-0.448237	0.404797	526	22
	WT	MUT	0.391689	0.39	ns	0.854921	Wilcoxon	LUAD	NCBP1	0.940096	-0.0467168	0.95	-1.03059	0.937204	500	4
	WT	MUT	0.392439	0.39	ns	0.854921	Wilcoxon	LUAD	TTC14	1.24572	0.190328	0.95	-0.34115	0.721617	490	14
	WT	MUT	0.392506	0.39	ns	0.854921	Wilcoxon	UCEC	FRA10AC1	0.888244	-0.0880066	0.95	-0.524135	0.348203	527	21
	WT	MUT	0.392939	0.39	ns	0.854921	Wilcoxon	LIHC	DDX18	0.382811	-0.499838	0.95	-1.63654	0.637577	348	3
	WT	MUT	0.394985	0.39	ns	0.857159	Wilcoxon	KIRP	RBMX2	0.77609	-0.181719	0.95	-1.31977	0.956683	259	3
	WT	MUT	0.398003	0.4	ns	0.859138	Wilcoxon	HNSC	SNRPN	0.849505	-0.111192	0.95	-0.770785	0.548518	465	9
	WT	MUT	0.399272	0.4	ns	0.859138	Wilcoxon	LUSC	EFTUD2	1.37187	0.287762	0.95	-0.51812	1.09333	447	6
	WT	MUT	0.40135	0.4	ns	0.859138	Wilcoxon	LUSC	TRIM24	1.18557	0.143557	0.95	-0.430038	0.716993	441	12
	WT	MUT	0.401484	0.4	ns	0.859138	Wilcoxon	LUAD	SNRNP35	1.42728	0.332318	0.95	-0.803003	1.46731	501	3
	WT	MUT	0.401507	0.4	ns	0.859138	Wilcoxon	BRCA	SPEN	0.901425	-0.0759603	0.95	-0.388443	0.23656	972	41
	WT	MUT	0.402019	0.4	ns	0.859138	Wilcoxon	LIHC	WBP11	2.25975	1.00075	0.95	0.189558	1.81053	345	6
	WT	MUT	0.40446	0.4	ns	0.860727	Wilcoxon	BRCA	SF3B3	1.46821	0.357889	0.95	-0.265272	0.980873	1003	10
	WT	MUT	0.404807	0.4	ns	0.860727	Wilcoxon	BRCA	FRA10AC1	1.29156	0.223516	0.95	-0.75851	1.20543	1009	4
	WT	MUT	0.407538	0.41	ns	0.860857	Wilcoxon	BRCA	THOC6	0.893884	-0.0814796	0.95	-0.96016	0.797242	1008	5
	WT	MUT	0.408387	0.41	ns	0.860857	Wilcoxon	LUSC	FRA10AC1	1.4902	0.379583	0.95	-0.605276	1.36402	449	4
	WT	MUT	0.408445	0.41	ns	0.860857	Wilcoxon	HNSC	NSRP1	1.25771	0.189461	0.95	-0.794857	1.17358	470	4
	WT	MUT	0.408958	0.41	ns	0.860857	Wilcoxon	LIHC	ELAVL2	0.355925	-0.521782	0.95	-1.65852	0.615702	348	3
	WT	MUT	0.414273	0.41	ns	0.869869	Wilcoxon	LUSC	KIN	0.418095	-0.454319	0.95	-1.58981	0.681671	450	3
	WT	MUT	0.419174	0.42	ns	0.871643	Wilcoxon	LIHC	SF3B1	0.969804	-0.0243205	0.95	-0.653123	0.604517	341	10
	WT	MUT	0.421005	0.42	ns	0.871643	Wilcoxon	COAD	ZNF131	1.18729	0.157664	0.95	-0.647945	0.963099	451	6
	WT	MUT	0.422049	0.42	ns	0.871643	Wilcoxon	LIHC	CDC5L	0.37889	-0.503038	0.95	-1.63974	0.634387	348	3
	WT	MUT	0.422049	0.42	ns	0.871643	Wilcoxon	LIHC	FUBP1	0.975525	-0.0197003	0.95	-1.15614	1.11677	348	3
	WT	MUT	0.423489	0.42	ns	0.871643	Wilcoxon	LIHC	CWC22	0.378505	-0.504431	0.95	-1.49039	0.482253	347	4
	WT	MUT	0.423679	0.42	ns	0.871643	Wilcoxon	LUAD	NOVA1	0.624092	-0.299718	0.95	-0.687736	0.0885973	477	27
	WT	MUT	0.423956	0.42	ns	0.871643	Wilcoxon	PRAD	TTC14	0.732513	-0.213224	0.95	-1.34845	0.922228	462	3
	WT	MUT	0.424946	0.42	ns	0.871643	Wilcoxon	UCEC	SNRPD3	1.20324	0.158621	0.95	-0.391693	0.708789	535	13
	WT	MUT	0.425399	0.43	ns	0.871643	Wilcoxon	UCEC	DDX20	0.881856	-0.0932491	0.95	-0.461303	0.27489	518	30
	WT	MUT	0.425747	0.43	ns	0.871643	Wilcoxon	LUSC	CDK12	1.60645	0.462125	0.95	-0.0105223	0.934262	435	18
	WT	MUT	0.426505	0.43	ns	0.871643	Wilcoxon	READ	KIAA1429	1.32475	0.266113	0.95	-0.491661	1.02308	160	7
	WT	MUT	0.427968	0.43	ns	0.872516	Wilcoxon	HNSC	RBBP6	1.39245	0.287392	0.95	-0.411875	0.986355	466	8
	WT	MUT	0.43073	0.43	ns	0.873472	Wilcoxon	LIHC	PCBP1	1.73787	0.589049	0.95	-0.295285	1.47254	346	5
	WT	MUT	0.43171	0.43	ns	0.873472	Wilcoxon	LUAD	PPIG	1.03495	0.0272258	0.95	-0.598827	0.653251	494	10
	WT	MUT	0.433081	0.43	ns	0.873472	Wilcoxon	KIRC	CELF4	0.349414	-0.529036	0.95	-1.51558	0.45833	319	4
	WT	MUT	0.434588	0.43	ns	0.873472	Wilcoxon	HNSC	FUBP1	0.877278	-0.0905485	0.95	-0.895786	0.714785	468	6
	WT	MUT	0.43735	0.44	ns	0.873472	Wilcoxon	UCEC	TCERG1	0.879742	-0.0954737	0.95	-0.374121	0.183261	493	55
	WT	MUT	0.43903	0.44	ns	0.873472	Wilcoxon	LUAD	DDX41	2.32099	1.02321	0.95	0.0367746	2.00863	500	4
	WT	MUT	0.43903	0.44	ns	0.873472	Wilcoxon	LUAD	PPIL4	0.398458	-0.471554	0.95	-1.45565	0.513007	500	4
	WT	MUT	0.439619	0.44	ns	0.873472	Wilcoxon	HNSC	INTS7	0.756611	-0.180377	0.95	-0.778323	0.417759	463	11
	WT	MUT	0.441875	0.44	ns	0.873472	Wilcoxon	LIHC	PRPF4B	0.921755	-0.0630528	0.95	-0.870101	0.744086	345	6
	WT	MUT	0.443002	0.44	ns	0.873472	Wilcoxon	KIRC	CLK4	0.361699	-0.517687	0.95	-1.65487	0.620298	320	3
	WT	MUT	0.443368	0.44	ns	0.873472	Wilcoxon	COAD	PCBP2	0.678586	-0.272051	0.95	-1.25636	0.712556	453	4
	WT	MUT	0.443822	0.44	ns	0.873472	Wilcoxon	UCEC	PLRG1	1.00546	0.00427984	0.95	-0.375962	0.384518	520	28
	WT	MUT	0.444993	0.44	ns	0.873472	Wilcoxon	BRCA	DDX3X	1.25482	0.195011	0.95	-0.374274	0.764201	1001	12
	WT	MUT	0.446713	0.45	ns	0.873472	Wilcoxon	BRCA	RBM27	0.981873	-0.0139144	0.95	-0.560997	0.531228	1000	13
	WT	MUT	0.446867	0.45	ns	0.873472	Wilcoxon	HNSC	RBM25	1.61372	0.450151	0.95	-0.534649	1.43448	470	4
	WT	MUT	0.44687	0.45	ns	0.873472	Wilcoxon	BRCA	FAM58A	2.19311	0.91142	0.95	0.10768	1.71471	1007	6
	WT	MUT	0.447686	0.45	ns	0.873472	Wilcoxon	BRCA	HNRNPDL	0.392728	-0.467687	0.95	-1.3465	0.411359	1008	5
	WT	MUT	0.448506	0.45	ns	0.873472	Wilcoxon	BRCA	RBMX2	0.37826	-0.478179	0.95	-1.61152	0.655396	1010	3
	WT	MUT	0.450293	0.45	ns	0.873472	Wilcoxon	UCEC	PHF5A	0.703354	-0.233398	0.95	-1.03798	0.571396	542	6
	WT	MUT	0.450633	0.45	ns	0.873472	Wilcoxon	LUAD	CWC22	1.20032	0.155794	0.95	-0.649298	0.960733	498	6
	WT	MUT	0.451074	0.45	ns	0.873472	Wilcoxon	HNSC	DDX26B	1.03082	0.0226917	0.95	-0.676197	0.721556	466	8
	WT	MUT	0.451259	0.45	ns	0.873472	Wilcoxon	HNSC	HNRNPDL	0.411418	-0.436091	0.95	-1.4204	0.548676	470	4
	WT	MUT	0.454794	0.45	ns	0.878296	Wilcoxon	UCEC	ZRSR2	1.03963	0.0310461	0.95	-0.541062	0.603126	536	12
	WT	MUT	0.457842	0.46	ns	0.882014	Wilcoxon	LUAD	PRPF40B	1.1048	0.0815258	0.95	-0.544572	0.707542	494	10
	WT	MUT	0.459711	0.46	ns	0.882014	Wilcoxon	LUSC	PRPF40B	1.21706	0.16825	0.95	-0.637422	0.973735	447	6
	WT	MUT	0.460651	0.46	ns	0.882014	Wilcoxon	UCEC	PPIL1	0.856588	-0.112959	0.95	-0.595865	0.370049	531	17
	WT	MUT	0.461074	0.46	ns	0.882014	Wilcoxon	LUSC	SYNCRIP	0.501295	-0.391562	0.95	-1.09097	0.308274	445	8
	WT	MUT	0.462259	0.46	ns	0.882014	Wilcoxon	LIHC	NOVA1	0.716491	-0.230177	0.95	-0.859061	0.399037	341	10
	WT	MUT	0.463005	0.46	ns	0.882014	Wilcoxon	HNSC	NCBP1	1.39459	0.289166	0.95	-0.457542	1.03557	467	7
	WT	MUT	0.467166	0.47	ns	0.88606	Wilcoxon	BRCA	KIN	1.64149	0.491029	0.95	-0.388046	1.36986	1008	5
	WT	MUT	0.467233	0.47	ns	0.88606	Wilcoxon	KIRP	MOV10	0.639547	-0.293989	0.95	-1.17908	0.591662	257	5
	WT	MUT	0.469307	0.47	ns	0.887992	Wilcoxon	COAD	HNRNPCL1	1.07829	0.0659175	0.95	-0.485632	0.617395	444	13
	WT	MUT	0.470555	0.47	ns	0.888357	Wilcoxon	KIRC	CDK12	1.73781	0.588956	0.95	-0.296061	1.47306	318	5
	WT	MUT	0.472942	0.47	ns	0.889109	Wilcoxon	LUAD	HNRNPD	0.442558	-0.437914	0.95	-1.24311	0.367717	498	6
	WT	MUT	0.473278	0.47	ns	0.889109	Wilcoxon	LIHC	FRA10AC1	0.369089	-0.511036	0.95	-1.64776	0.626414	348	3
	WT	MUT	0.474121	0.47	ns	0.889109	Wilcoxon	LUAD	RBMX	1.48846	0.378239	0.95	-0.320859	1.07696	496	8
	WT	MUT	0.477084	0.48	ns	0.890046	Wilcoxon	LUSC	U2SURP	0.793372	-0.161925	0.95	-0.64649	0.32282	436	17
	WT	MUT	0.4781	0.48	ns	0.890046	Wilcoxon	LUSC	FAM58A	1.91198	0.703636	0.95	-0.179348	1.58584	448	5
	WT	MUT	0.478581	0.48	ns	0.890046	Wilcoxon	COAD	SNRNP35	0.601878	-0.339633	0.95	-0.938048	0.259155	446	11
	WT	MUT	0.478849	0.48	ns	0.890046	Wilcoxon	KIRP	HNRNPK	0.413991	-0.479394	0.95	-1.46734	0.509473	258	4
	WT	MUT	0.48102	0.48	ns	0.892112	Wilcoxon	BRCA	DDX50	0.969682	-0.0232711	0.95	-0.825798	0.779268	1007	6
	WT	MUT	0.486242	0.49	ns	0.896466	Wilcoxon	LUSC	TIA1	1.13533	0.105058	0.95	-0.879361	1.08936	449	4
	WT	MUT	0.487107	0.49	ns	0.896466	Wilcoxon	KIRP	RBBP6	1.38598	0.309988	0.95	-0.500222	1.1196	256	6
	WT	MUT	0.488224	0.49	ns	0.896466	Wilcoxon	LUSC	SF3B3	1.05493	0.0426436	0.95	-0.617296	0.702536	444	9
	WT	MUT	0.489029	0.49	ns	0.896466	Wilcoxon	BRCA	HNRNPL	1.28525	0.218628	0.95	-0.660171	1.09732	1008	5
	MUT	WT	0.489661	0.49	ns	0.896466	Wilcoxon	LUAD	SKIV2L2	0.625333	-0.297452	0.95	-0.724995	0.130388	482	22
	WT	MUT	0.491721	0.49	ns	0.896466	Wilcoxon	LUAD	THOC6	0.694844	-0.239447	0.95	-0.865539	0.386885	494	10
	WT	MUT	0.492078	0.49	ns	0.896466	Wilcoxon	LUAD	RBM10	0.766606	-0.185129	0.95	-0.528661	0.158588	469	35
	WT	MUT	0.493103	0.49	ns	0.896466	Wilcoxon	HNSC	IGF2BP3	0.44498	-0.412187	0.95	-1.21766	0.393723	468	6
	WT	MUT	0.494703	0.49	ns	0.896466	Wilcoxon	LUSC	DHX35	0.555326	-0.349099	0.95	-1.00921	0.311397	444	9
	WT	MUT	0.495726	0.5	ns	0.896466	Wilcoxon	BRCA	DDX17	1.97849	0.746789	0.95	0.0501396	1.44307	1005	8
	WT	MUT	0.497696	0.5	ns	0.896466	Wilcoxon	HNSC	EEF1A1	0.416225	-0.435629	0.95	-1.0956	0.224799	465	9
	WT	MUT	0.498007	0.5	ns	0.896466	Wilcoxon	UCEC	ZC3H18	0.847061	-0.12164	0.95	-0.415094	0.171924	499	49
	WT	MUT	0.498308	0.5	ns	0.896466	Wilcoxon	LIHC	PABPC1	1.03401	0.0273576	0.95	-1.10912	1.16379	348	3
	WT	MUT	0.49844	0.5	ns	0.896466	Wilcoxon	COAD	RBM25	0.874058	-0.106572	0.95	-0.733241	0.520214	447	10
	WT	MUT	0.502613	0.5	ns	0.896466	Wilcoxon	HNSC	SYNCRIP	0.651951	-0.257632	0.95	-1.06293	0.547937	468	6
	WT	MUT	0.504294	0.5	ns	0.896466	Wilcoxon	KIRC	FUBP3	0.610058	-0.31528	0.95	-1.45217	0.822104	320	3
	WT	MUT	0.504652	0.5	ns	0.896466	Wilcoxon	HNSC	MOV10	2.21598	0.884974	0.95	0.136048	1.63297	467	7
	WT	MUT	0.505127	0.51	ns	0.896466	Wilcoxon	BRCA	CCAR1	0.636417	-0.280581	0.95	-0.808134	0.24711	999	14
	WT	MUT	0.508199	0.51	ns	0.896466	Wilcoxon	PRAD	RBBP6	0.394318	-0.484163	0.95	-1.61958	0.65178	462	3
	WT	MUT	0.508793	0.51	ns	0.896466	Wilcoxon	KIRC	SPEN	0.735719	-0.21452	0.95	-0.877177	0.448474	314	9
	WT	MUT	0.509875	0.51	ns	0.896466	Wilcoxon	KIRP	RBM10	0.396066	-0.492873	0.95	-1.63131	0.646508	259	3
	WT	MUT	0.510332	0.51	ns	0.896466	Wilcoxon	COAD	SF3B2	0.830055	-0.144303	0.95	-0.643112	0.354665	441	16
	WT	MUT	0.510534	0.51	ns	0.896466	Wilcoxon	HNSC	NELFE	1.04755	0.0350132	0.95	-0.949151	1.01914	470	4
	WT	MUT	0.511435	0.51	ns	0.896466	Wilcoxon	BRCA	DDX41	0.965335	-0.0266089	0.95	-0.769973	0.716768	1006	7
	WT	MUT	0.51655	0.52	ns	0.896466	Wilcoxon	UCEC	HNRNPCL1	0.757197	-0.193016	0.95	-0.567089	0.181234	519	29
	WT	MUT	0.516608	0.52	ns	0.896466	Wilcoxon	LIHC	RALYL	0.386996	-0.496424	0.95	-1.63312	0.640981	348	3
	WT	MUT	0.516608	0.52	ns	0.896466	Wilcoxon	LIHC	ZCRB1	0.40188	-0.484284	0.95	-1.62096	0.653082	348	3
	WT	MUT	0.516784	0.52	ns	0.896466	Wilcoxon	KIRP	PRPF39	1.16572	0.1338	0.95	-0.853945	1.12129	258	4
	WT	MUT	0.517804	0.52	ns	0.896466	Wilcoxon	PRAD	SNRNP200	0.608799	-0.313032	0.95	-1.11848	0.492754	459	6
	WT	MUT	0.518008	0.52	ns	0.896466	Wilcoxon	BRCA	HNRNPCL1	0.95878	-0.0316387	0.95	-1.01355	0.950293	1009	4
	MUT	WT	0.51835	0.52	ns	0.896466	Wilcoxon	LIHC	PSIP1	0.772631	-0.18361	0.95	-1.06642	0.69946	346	5
	WT	MUT	0.518906	0.52	ns	0.896466	Wilcoxon	BRCA	ZMYM3	1.18527	0.141907	0.95	-0.452347	0.73609	1002	11
	WT	MUT	0.519042	0.52	ns	0.896466	Wilcoxon	LUAD	QKI	0.695447	-0.238653	0.95	-0.937208	0.460139	496	8
	WT	MUT	0.520001	0.52	ns	0.896466	Wilcoxon	HNSC	DDX23	0.511582	-0.361481	0.95	-1.3457	0.623124	470	4
	WT	MUT	0.520632	0.52	ns	0.896466	Wilcoxon	LUSC	CWC22	0.731347	-0.21028	0.95	-0.80858	0.388253	442	11
	WT	MUT	0.522983	0.52	ns	0.898677	Wilcoxon	LUSC	ZNF131	0.395705	-0.472645	0.95	-1.4572	0.512437	449	4
	WT	MUT	0.526325	0.53	ns	0.900741	Wilcoxon	BRCA	RALYL	1.81863	0.626311	0.95	-0.252961	1.50527	1008	5
	WT	MUT	0.527732	0.53	ns	0.900741	Wilcoxon	PRAD	TCERG1	0.38801	-0.489233	0.95	-1.62466	0.646722	462	3
	WT	MUT	0.528045	0.53	ns	0.900741	Wilcoxon	UCEC	INTS7	0.894138	-0.0834444	0.95	-0.470283	0.303471	521	27
	WT	MUT	0.528463	0.53	ns	0.900741	Wilcoxon	LUSC	ZC3H18	1.40988	0.317303	0.95	-0.564516	1.19877	448	5
	WT	MUT	0.532407	0.53	ns	0.901698	Wilcoxon	LUAD	ZC3H13	0.799253	-0.158012	0.95	-0.576385	0.260519	481	23
	WT	MUT	0.532829	0.53	ns	0.901698	Wilcoxon	LUSC	RBM10	1.15568	0.120638	0.95	-0.539385	0.780528	444	9
	WT	MUT	0.533133	0.53	ns	0.901698	Wilcoxon	READ	SF3B3	1.22733	0.187605	0.95	-0.804819	1.17946	163	4
	WT	MUT	0.536654	0.54	ns	0.901698	Wilcoxon	COAD	THOC5	1.03723	0.0313799	0.95	-0.500676	0.563402	443	14
	MUT	WT	0.5382	0.54	ns	0.901698	Wilcoxon	READ	TRIM24	0.419177	-0.491996	0.95	-1.38278	0.400272	162	5
	WT	MUT	0.539204	0.54	ns	0.901698	Wilcoxon	HNSC	FRA10AC1	0.426862	-0.424576	0.95	-1.40887	0.560165	470	4
	WT	MUT	0.542169	0.54	ns	0.901698	Wilcoxon	COAD	HNRNPK	0.85984	-0.118835	0.95	-0.633404	0.395864	442	15
	WT	MUT	0.542574	0.54	ns	0.901698	Wilcoxon	READ	PRPF40B	0.363428	-0.53544	0.95	-1.67798	0.608716	164	3
	WT	MUT	0.544512	0.54	ns	0.901698	Wilcoxon	UCEC	SF3B2	0.784418	-0.170949	0.95	-0.557849	0.216108	521	27
	WT	MUT	0.545886	0.55	ns	0.901698	Wilcoxon	HNSC	RBM15B	0.671811	-0.242675	0.95	-1.12386	0.638772	469	5
	WT	MUT	0.546597	0.55	ns	0.901698	Wilcoxon	LIHC	PRPF39	1.06546	0.052646	0.95	-1.08385	1.18907	348	3
	WT	MUT	0.547436	0.55	ns	0.901698	Wilcoxon	COAD	CELF4	0.752891	-0.211104	0.95	-0.649081	0.227104	436	21
	WT	MUT	0.54818	0.55	ns	0.901698	Wilcoxon	COAD	TCERG1	1.22548	0.188274	0.95	-0.231378	0.607719	434	23
	WT	MUT	0.548193	0.55	ns	0.901698	Wilcoxon	HNSC	ZC3H13	0.57955	-0.311881	0.95	-1.05831	0.434877	467	7
	WT	MUT	0.548653	0.55	ns	0.901698	Wilcoxon	PRAD	KIAA1429	0.415767	-0.467626	0.95	-1.45206	0.517311	461	4
	WT	MUT	0.550596	0.55	ns	0.901698	Wilcoxon	READ	SNRPN	0.649813	-0.292504	0.95	-1.43439	0.850263	164	3
	WT	MUT	0.551979	0.55	ns	0.901698	Wilcoxon	LUSC	RBM26	1.09219	0.071511	0.95	-0.555297	0.69824	443	10
	WT	MUT	0.553584	0.55	ns	0.901698	Wilcoxon	HNSC	NOVA1	0.463812	-0.398077	0.95	-1.20353	0.407798	468	6
	WT	MUT	0.55453	0.55	ns	0.901698	Wilcoxon	LUAD	SRSF2	1.04587	0.0357321	0.95	-0.662807	0.734236	496	8
	WT	MUT	0.555192	0.56	ns	0.901698	Wilcoxon	UCEC	RBM25	0.833165	-0.132533	0.95	-0.4508	0.185856	507	41
	WT	MUT	0.556546	0.56	ns	0.901698	Wilcoxon	HNSC	TCERG1	0.615741	-0.285877	0.95	-0.883934	0.312482	463	11
	WT	MUT	0.556704	0.56	ns	0.901698	Wilcoxon	HNSC	PHF5A	0.416112	-0.431971	0.95	-1.56726	0.703776	471	3
	WT	MUT	0.558518	0.56	ns	0.901698	Wilcoxon	LUSC	HNRNPD	1.49169	0.380733	0.95	-0.604129	1.36517	449	4
	WT	MUT	0.559205	0.56	ns	0.901698	Wilcoxon	LUAD	DDX27	0.886932	-0.0883597	0.95	-0.685848	0.509217	493	11
	WT	MUT	0.55954	0.56	ns	0.901698	Wilcoxon	HNSC	ELAVL4	1.2638	0.193232	0.95	-0.404928	0.791186	463	11
	WT	MUT	0.560297	0.56	ns	0.901698	Wilcoxon	KIRP	RNF20	1.57361	0.461779	0.95	-0.677476	1.60015	259	3
	WT	MUT	0.561017	0.56	ns	0.901698	Wilcoxon	READ	EFTUD2	0.399422	-0.506918	0.95	-1.49959	0.487285	163	4
	WT	MUT	0.562564	0.56	ns	0.901698	Wilcoxon	LUSC	DDX20	0.853612	-0.114082	0.95	-0.813211	0.585174	445	8
	WT	MUT	0.565265	0.57	ns	0.901698	Wilcoxon	BRCA	SNRNP200	1.18968	0.145001	0.95	-0.277561	0.567491	991	22
	WT	MUT	0.565614	0.57	ns	0.901698	Wilcoxon	UCEC	SKIV2L2	0.825365	-0.138491	0.95	-0.485596	0.208739	514	34
	WT	MUT	0.56562	0.57	ns	0.901698	Wilcoxon	UCEC	CDK11A	1.10013	0.0781826	0.95	-0.339415	0.495709	525	23
	WT	MUT	0.56647	0.57	ns	0.901698	Wilcoxon	LUSC	DHX9	0.556155	-0.349615	0.95	-0.923314	0.224471	441	12
	WT	MUT	0.566813	0.57	ns	0.901698	Wilcoxon	READ	ZMYM3	1.46229	0.38075	0.95	-0.762452	1.5228	164	3
	WT	MUT	0.568278	0.57	ns	0.901698	Wilcoxon	COAD	CD2BP2	0.798556	-0.171101	0.95	-0.703159	0.361144	443	14
	WT	MUT	0.568652	0.57	ns	0.901698	Wilcoxon	LIHC	DDX50	0.570453	-0.349075	0.95	-1.09757	0.399918	344	7
	WT	MUT	0.569662	0.57	ns	0.901698	Wilcoxon	READ	FUBP1	0.883238	-0.0971946	0.95	-0.987056	0.792961	162	5
	WT	MUT	0.570526	0.57	ns	0.901698	Wilcoxon	LUAD	RBM27	0.896987	-0.0804836	0.95	-0.677972	0.517085	493	11
	WT	MUT	0.570839	0.57	ns	0.901698	Wilcoxon	PRAD	SYNCRIP	0.403984	-0.476395	0.95	-1.61181	0.65953	462	3
	WT	MUT	0.570912	0.57	ns	0.901698	Wilcoxon	UCEC	PPIL4	0.891419	-0.0855825	0.95	-0.479413	0.308326	522	26
	WT	MUT	0.571861	0.57	ns	0.901698	Wilcoxon	BRCA	INTS4	1.18307	0.140183	0.95	-0.407004	0.6873	1000	13
	WT	MUT	0.573253	0.57	ns	0.902204	Wilcoxon	BRCA	PCBP3	0.690081	-0.238396	0.95	-0.981779	0.505106	1006	7
	WT	MUT	0.576445	0.58	ns	0.904093	Wilcoxon	LUAD	ZCRB1	0.690018	-0.242441	0.95	-1.12335	0.638711	499	5
	WT	MUT	0.577453	0.58	ns	0.904093	Wilcoxon	LIHC	U2AF2	0.827042	-0.139548	0.95	-1.02234	0.743445	346	5
	WT	MUT	0.577674	0.58	ns	0.904093	Wilcoxon	BRCA	TIAL1	0.82827	-0.131954	0.95	-0.875313	0.611471	1006	7
	WT	MUT	0.581121	0.58	ns	0.907304	Wilcoxon	KIRP	THRAP3	0.81868	-0.147073	0.95	-1.28512	0.991259	259	3
	WT	MUT	0.58232	0.58	ns	0.907304	Wilcoxon	HNSC	GPATCH8	0.976666	-0.0172034	0.95	-0.501317	0.466929	457	17
	WT	MUT	0.582959	0.58	ns	0.907304	Wilcoxon	COAD	NCBP1	0.697084	-0.257669	0.95	-0.855956	0.340901	446	11
	WT	MUT	0.587354	0.59	ns	0.907933	Wilcoxon	LIHC	SF3B2	1.29851	0.239482	0.95	-0.746464	1.22508	347	4
	WT	MUT	0.587718	0.59	ns	0.907933	Wilcoxon	UCEC	NSRP1	0.902506	-0.0767588	0.95	-0.494285	0.340838	525	23
	WT	MUT	0.588929	0.59	ns	0.907933	Wilcoxon	PRAD	RALYL	0.436967	-0.451193	0.95	-1.3327	0.430803	460	5
	WT	MUT	0.589881	0.59	ns	0.907933	Wilcoxon	LUSC	HNRNPL	1.43014	0.333202	0.95	-0.65156	1.3176	449	4
	WT	MUT	0.590021	0.59	ns	0.907933	Wilcoxon	LUAD	ELAVL2	0.511931	-0.386449	0.95	-0.918047	0.145533	490	14
	WT	MUT	0.591265	0.59	ns	0.907933	Wilcoxon	HNSC	PABPC1	1.02153	0.0158615	0.95	-1.11933	1.15104	471	3
	WT	MUT	0.591514	0.59	ns	0.907933	Wilcoxon	PRAD	DDX50	0.414314	-0.468095	0.95	-1.6035	0.667811	462	3
	WT	MUT	0.59199	0.59	ns	0.907933	Wilcoxon	COAD	PABPC1	0.746131	-0.216167	0.95	-0.730817	0.298719	442	15
	WT	MUT	0.595551	0.6	ns	0.911246	Wilcoxon	LUAD	CLK4	0.485508	-0.403418	0.95	-1.28447	0.478039	499	5
	WT	MUT	0.597268	0.6	ns	0.911246	Wilcoxon	HNSC	PRPF40B	0.821371	-0.132213	0.95	-0.705299	0.441013	462	12
	WT	MUT	0.597396	0.6	ns	0.911246	Wilcoxon	BRCA	PRPF38B	0.795357	-0.157351	0.95	-0.813591	0.498967	1004	9
	WT	MUT	0.599917	0.6	ns	0.913436	Wilcoxon	READ	RBM27	0.394168	-0.509175	0.95	-1.65161	0.634802	164	3
	WT	MUT	0.601461	0.6	ns	0.914134	Wilcoxon	LUSC	U2AF2	1.22757	0.176295	0.95	-0.570479	0.922873	446	7
	WT	MUT	0.603114	0.6	ns	0.914994	Wilcoxon	LUSC	PPIL1	0.671326	-0.25606	0.95	-1.39139	0.879556	450	3
	WT	MUT	0.604419	0.6	ns	0.915325	Wilcoxon	COAD	INTS7	1.34806	0.290757	0.95	-0.224324	0.80552	442	15
	WT	MUT	0.612262	0.61	ns	0.921631	Wilcoxon	COAD	EFTUD2	1.07394	0.0622545	0.95	-0.46983	0.594271	443	14
	WT	MUT	0.613019	0.61	ns	0.921631	Wilcoxon	KIRP	U2SURP	1.45572	0.367203	0.95	-0.771707	1.50541	259	3
	WT	MUT	0.614481	0.61	ns	0.921631	Wilcoxon	BRCA	ZC3H13	0.691837	-0.237673	0.95	-0.747569	0.27234	998	15
	WT	MUT	0.614946	0.61	ns	0.921631	Wilcoxon	LIHC	PPIG	0.499759	-0.405246	0.95	-1.39103	0.581116	347	4
	WT	MUT	0.614946	0.61	ns	0.921631	Wilcoxon	LIHC	SNRNP200	0.621205	-0.306313	0.95	-1.29197	0.679782	347	4
	WT	MUT	0.61515	0.62	ns	0.921631	Wilcoxon	COAD	PPIG	0.806093	-0.164657	0.95	-0.696709	0.367576	443	14
	WT	MUT	0.616809	0.62	ns	0.922474	Wilcoxon	HNSC	DDX18	0.673553	-0.241201	0.95	-1.22534	0.743191	470	4
	WT	MUT	0.620741	0.62	ns	0.92476	Wilcoxon	BRCA	GPATCH8	0.870235	-0.0997438	0.95	-0.66891	0.469472	1001	12
	WT	MUT	0.621436	0.62	ns	0.92476	Wilcoxon	BRCA	PPIG	0.87085	-0.0992306	0.95	-0.755463	0.557051	1004	9
	WT	MUT	0.621632	0.62	ns	0.92476	Wilcoxon	PRAD	ZC3H4	0.967665	-0.0257327	0.95	-1.16097	1.10954	462	3
	WT	MUT	0.626606	0.63	ns	0.930515	Wilcoxon	HNSC	DHX36	0.8336	-0.123029	0.95	-0.749451	0.503523	464	10
	WT	MUT	0.629369	0.63	ns	0.932045	Wilcoxon	COAD	NOVA1	1.19453	0.162132	0.95	-0.202713	0.526798	426	31
	WT	MUT	0.630483	0.63	ns	0.932045	Wilcoxon	BRCA	PRPF3	1.67672	0.517113	0.95	-0.179085	1.21305	1005	8
	WT	MUT	0.630957	0.63	ns	0.932045	Wilcoxon	COAD	U2AF2	1.14431	0.121506	0.95	-0.625139	0.868017	450	7
	WT	MUT	0.634988	0.63	ns	0.936357	Wilcoxon	HNSC	INTS4	1.20686	0.152131	0.95	-0.832141	1.13624	470	4
	WT	MUT	0.63877	0.64	ns	0.93733	Wilcoxon	HNSC	PRPF4B	1.21114	0.155143	0.95	-0.650264	0.960387	468	6
	WT	MUT	0.639077	0.64	ns	0.93733	Wilcoxon	READ	ZC3H13	0.986987	-0.0107976	0.95	-0.825707	0.804145	161	6
	WT	MUT	0.643775	0.64	ns	0.93733	Wilcoxon	LUAD	THRAP3	0.594229	-0.319757	0.95	-0.892591	0.253394	492	12
	WT	MUT	0.643792	0.64	ns	0.93733	Wilcoxon	LUSC	ZCRB1	0.416181	-0.455821	0.95	-1.59131	0.680172	450	3
	WT	MUT	0.643943	0.64	ns	0.93733	Wilcoxon	COAD	PPIL1	1.06785	0.0572186	0.95	-0.927119	1.04149	453	4
	WT	MUT	0.643943	0.64	ns	0.93733	Wilcoxon	COAD	SRSF5	1.24612	0.207256	0.95	-0.777249	1.19153	453	4
	WT	MUT	0.6447	0.64	ns	0.93733	Wilcoxon	LUAD	TCERG1	1.12455	0.0967861	0.95	-0.45404	0.647516	491	13
	WT	MUT	0.645156	0.65	ns	0.93733	Wilcoxon	LUSC	ELAVL2	0.984848	-0.0117806	0.95	-0.610034	0.586486	442	11
	WT	MUT	0.645667	0.65	ns	0.93733	Wilcoxon	KIRP	DDX3X	0.774381	-0.18311	0.95	-1.32116	0.955295	259	3
	WT	MUT	0.65015	0.65	ns	0.940392	Wilcoxon	LUSC	SRSF2	0.852854	-0.114479	0.95	-1.24979	1.02096	450	3
	WT	MUT	0.65132	0.65	ns	0.940392	Wilcoxon	BRCA	TIA1	0.754354	-0.188907	0.95	-0.884614	0.506893	1005	8
	WT	MUT	0.65235	0.65	ns	0.940392	Wilcoxon	LUSC	PRPF4B	2.1595	0.892161	0.95	0.0840643	1.69927	447	6
	WT	MUT	0.652847	0.65	ns	0.940392	Wilcoxon	COAD	EEF1A1	0.770205	-0.194528	0.95	-0.999977	0.611135	451	6
	WT	MUT	0.653876	0.65	ns	0.940392	Wilcoxon	LUAD	U2SURP	0.665934	-0.262697	0.95	-0.835448	0.310315	492	12
	WT	MUT	0.654477	0.65	ns	0.940392	Wilcoxon	COAD	PRPF39	1.27689	0.232489	0.95	-0.427662	0.892385	448	9
	WT	MUT	0.656605	0.66	ns	0.941101	Wilcoxon	BRCA	HNRNPH3	0.783621	-0.166394	0.95	-0.822636	0.48993	1004	9
	WT	MUT	0.657206	0.66	ns	0.941101	Wilcoxon	LUAD	ZC3H18	0.643545	-0.280264	0.95	-0.877884	0.317634	493	11
	WT	MUT	0.661857	0.66	ns	0.944679	Wilcoxon	COAD	DHX35	1.34505	0.289413	0.95	-0.370865	0.949373	448	9
	WT	MUT	0.662942	0.66	ns	0.944679	Wilcoxon	LUSC	SNRNP35	0.419064	-0.453559	0.95	-1.58904	0.682429	450	3
	WT	MUT	0.663867	0.66	ns	0.944679	Wilcoxon	LUAD	DDX18	0.681551	-0.250654	0.95	-0.782008	0.28095	490	14
	WT	MUT	0.664859	0.66	ns	0.944679	Wilcoxon	COAD	DDX17	1.31647	0.265063	0.95	-0.308712	0.838547	445	12
	WT	MUT	0.665314	0.67	ns	0.944679	Wilcoxon	LUAD	RBM7	0.467937	-0.416778	0.95	-1.4008	0.567661	500	4
	MUT	WT	0.667823	0.67	ns	0.946377	Wilcoxon	KIRP	DDX23	0.504569	-0.403634	0.95	-1.5419	0.735402	259	3
	WT	MUT	0.671148	0.67	ns	0.946377	Wilcoxon	PRAD	INTS7	1.73945	0.586197	0.95	-0.550001	1.72176	462	3
	MUT	WT	0.674149	0.67	ns	0.946377	Wilcoxon	HNSC	SPEN	0.844212	-0.115791	0.95	-0.511176	0.279716	448	26
	WT	MUT	0.674464	0.67	ns	0.946377	Wilcoxon	THCA	ZC3H13	1.0142	0.011766	0.95	-0.793757	0.817276	446	6
	WT	MUT	0.675332	0.68	ns	0.946377	Wilcoxon	HNSC	RBM26	0.982067	-0.0132152	0.95	-0.639647	0.613231	464	10
	WT	MUT	0.675333	0.68	ns	0.946377	Wilcoxon	COAD	ZC3H18	1.08791	0.0738856	0.95	-0.364059	0.51175	436	21
	WT	MUT	0.67538	0.68	ns	0.946377	Wilcoxon	LIHC	RBM8A	0.639159	-0.291721	0.95	-1.27736	0.69434	347	4
	WT	MUT	0.675502	0.68	ns	0.946377	Wilcoxon	HNSC	CDK11A	0.68195	-0.234805	0.95	-1.36996	0.900602	471	3
	WT	MUT	0.67918	0.68	ns	0.94995	Wilcoxon	LUSC	SNRPN	0.657992	-0.272136	0.95	-0.654803	0.110831	425	28
	WT	MUT	0.680972	0.68	ns	0.950877	Wilcoxon	COAD	CLK4	0.482249	-0.441001	0.95	-1.18785	0.306326	450	7
	WT	MUT	0.682587	0.68	ns	0.951082	Wilcoxon	KIRP	FUBP1	1.32361	0.260758	0.95	-0.727296	1.24831	258	4
	WT	MUT	0.684843	0.68	ns	0.951082	Wilcoxon	COAD	THOC7	1.12506	0.105441	0.95	-1.02996	1.24072	454	3
	WT	MUT	0.686256	0.69	ns	0.951082	Wilcoxon	READ	MOV10	0.426328	-0.481748	0.95	-1.62409	0.662049	164	3
	WT	MUT	0.686948	0.69	ns	0.951082	Wilcoxon	LUSC	SF1	0.539179	-0.36108	0.95	-1.10784	0.386079	446	7
	WT	MUT	0.689077	0.69	ns	0.951082	Wilcoxon	LUAD	MOV10	1.03704	0.0288564	0.95	-0.669678	0.727362	496	8
	WT	MUT	0.689942	0.69	ns	0.951082	Wilcoxon	LUSC	QKI	0.982744	-0.0134177	0.95	-0.58685	0.560029	441	12
	WT	MUT	0.690808	0.69	ns	0.951082	Wilcoxon	COAD	ZCCHC8	1.28578	0.239508	0.95	-0.334205	0.812959	445	12
	WT	MUT	0.691991	0.69	ns	0.951082	Wilcoxon	UCEC	MOV10	0.578848	-0.33571	0.95	-0.79364	0.122526	529	19
	WT	MUT	0.693286	0.69	ns	0.951082	Wilcoxon	PRAD	PPIG	0.649496	-0.279579	0.95	-1.41482	0.855969	462	3
	WT	MUT	0.695929	0.7	ns	0.951082	Wilcoxon	KIRP	KIN	0.457815	-0.442046	0.95	-1.58037	0.697133	259	3
	WT	MUT	0.697246	0.7	ns	0.951082	Wilcoxon	LIHC	IGF2BP3	1.47426	0.379912	0.95	-0.606377	1.36566	347	4
	WT	MUT	0.698686	0.7	ns	0.951082	Wilcoxon	COAD	GPATCH8	1.29362	0.245196	0.95	-0.226551	0.716674	439	18
	WT	MUT	0.700554	0.7	ns	0.951082	Wilcoxon	LUSC	DDX26B	0.969477	-0.0237321	0.95	-0.829225	0.781787	447	6
	WT	MUT	0.700844	0.7	ns	0.951082	Wilcoxon	LUAD	WBP11	1.05293	0.0412256	0.95	-0.704795	0.787205	497	7
	WT	MUT	0.701602	0.7	ns	0.951082	Wilcoxon	KIRP	ZNF207	0.835142	-0.133692	0.95	-1.27174	1.00461	259	3
	WT	MUT	0.701665	0.7	ns	0.951082	Wilcoxon	BRCA	RBM15B	0.942452	-0.0441818	0.95	-0.787543	0.699201	1006	7
	WT	MUT	0.701669	0.7	ns	0.951082	Wilcoxon	LUAD	EFTUD2	0.470823	-0.418084	0.95	-1.01594	0.180191	493	11
	WT	MUT	0.702385	0.7	ns	0.951082	Wilcoxon	COAD	SPEN	1.1314	0.109786	0.95	-0.23069	0.450141	421	36
	WT	MUT	0.707292	0.71	ns	0.951082	Wilcoxon	KIRP	DDX20	0.506249	-0.402256	0.95	-1.54051	0.736776	259	3
	WT	MUT	0.707345	0.71	ns	0.951082	Wilcoxon	COAD	KIAA1429	1.15028	0.126055	0.95	-0.333383	0.585354	438	19
	WT	MUT	0.708582	0.71	ns	0.951082	Wilcoxon	LUAD	PLRG1	1.22473	0.174954	0.95	-0.960153	1.30989	501	3
	WT	MUT	0.710512	0.71	ns	0.951082	Wilcoxon	COAD	DDX26B	1.13958	0.117363	0.95	-0.456123	0.69072	445	12
	WT	MUT	0.713047	0.71	ns	0.951082	Wilcoxon	READ	RALYL	1.21599	0.178499	0.95	-0.963822	1.32028	164	3
	WT	MUT	0.713435	0.71	ns	0.951082	Wilcoxon	LUAD	WBP4	0.747866	-0.197064	0.95	-1.07795	0.684021	499	5
	WT	MUT	0.713547	0.71	ns	0.951082	Wilcoxon	LUAD	PCBP2	1.15635	0.121726	0.95	-0.862258	1.10559	500	4
	WT	MUT	0.713995	0.71	ns	0.951082	Wilcoxon	LUSC	THRAP3	1.09135	0.0708871	0.95	-0.62832	0.770016	445	8
	WT	MUT	0.714671	0.71	ns	0.951082	Wilcoxon	BRCA	ELAVL4	0.722886	-0.212916	0.95	-1.19483	0.769103	1009	4
	WT	MUT	0.714981	0.71	ns	0.951082	Wilcoxon	HNSC	SF3B3	0.646132	-0.262825	0.95	-0.889349	0.363976	464	10
	WT	MUT	0.71507	0.72	ns	0.951082	Wilcoxon	LUSC	RBM7	0.850611	-0.116227	0.95	-1.25154	1.01631	450	3
	WT	MUT	0.715688	0.72	ns	0.951082	Wilcoxon	PRAD	DHX16	0.435565	-0.451026	0.95	-1.58641	0.684842	462	3
	WT	MUT	0.716136	0.72	ns	0.951082	Wilcoxon	READ	QKI	1.50692	0.413114	0.95	-0.345647	1.17063	160	7
	WT	MUT	0.717499	0.72	ns	0.951245	Wilcoxon	READ	DHX9	0.917818	-0.0683339	0.95	-0.958207	0.821747	162	5
	WT	MUT	0.719789	0.72	ns	0.951245	Wilcoxon	BRCA	DHX16	0.820799	-0.137625	0.95	-1.11953	0.84435	1009	4
	WT	MUT	0.720966	0.72	ns	0.951245	Wilcoxon	KIRC	TCERG1	1.18772	0.15091	0.95	-0.986146	1.28773	320	3
	WT	MUT	0.721638	0.72	ns	0.951245	Wilcoxon	BRCA	ELAVL2	0.748024	-0.193631	0.95	-1.07232	0.685152	1008	5
	WT	MUT	0.722035	0.72	ns	0.951245	Wilcoxon	KIRP	CDC5L	0.467834	-0.434853	0.95	-1.42269	0.553821	258	4
	WT	MUT	0.724156	0.72	ns	0.951245	Wilcoxon	LIHC	DDX17	0.783149	-0.175086	0.95	-1.05789	0.707968	346	5
	WT	MUT	0.725476	0.73	ns	0.951245	Wilcoxon	COAD	DHX16	0.776643	-0.190567	0.95	-0.628516	0.24759	436	21
	WT	MUT	0.725777	0.73	ns	0.951245	Wilcoxon	COAD	RNF20	0.755103	-0.209066	0.95	-0.657335	0.239432	437	20
	WT	MUT	0.726426	0.73	ns	0.951245	Wilcoxon	COAD	U2SURP	1.21985	0.184194	0.95	-0.314851	0.683037	441	16
	WT	MUT	0.728821	0.73	ns	0.951565	Wilcoxon	UCEC	DDX41	0.743454	-0.202975	0.95	-0.672783	0.267019	530	18
	WT	MUT	0.730322	0.73	ns	0.951565	Wilcoxon	LUSC	IGF2BP3	1.07985	0.0619755	0.95	-0.637223	0.761106	445	8
	WT	MUT	0.731372	0.73	ns	0.951565	Wilcoxon	LUSC	KIAA1429	1.19001	0.146514	0.95	-0.301938	0.594803	433	20
	WT	MUT	0.732285	0.73	ns	0.951565	Wilcoxon	COAD	MOV10	0.795621	-0.174115	0.95	-0.62234	0.274301	437	20
	WT	MUT	0.73232	0.73	ns	0.951565	Wilcoxon	LUAD	ELAVL4	0.714623	-0.225073	0.95	-0.683541	0.23362	485	19
	WT	MUT	0.73832	0.74	ns	0.957882	Wilcoxon	HNSC	ZMYM3	0.861781	-0.102159	0.95	-0.700071	0.495861	463	11
	WT	MUT	0.742998	0.74	ns	0.962468	Wilcoxon	LUAD	CDC5L	1.36374	0.281715	0.95	-0.344705	0.907853	494	10
	WT	MUT	0.746799	0.75	ns	0.965906	Wilcoxon	LIHC	HNRNPCL1	0.465616	-0.432354	0.95	-1.56895	0.70486	348	3
	WT	MUT	0.747981	0.75	ns	0.965951	Wilcoxon	COAD	RBBP6	0.94781	-0.044139	0.95	-0.492302	0.404072	437	20
	WT	MUT	0.750197	0.75	ns	0.967053	Wilcoxon	HNSC	U2AF1	1.10159	0.0747559	0.95	-0.806479	0.955912	469	5
	WT	MUT	0.751131	0.75	ns	0.967053	Wilcoxon	LIHC	SF1	0.563642	-0.352653	0.95	-1.48915	0.784353	348	3
	WT	MUT	0.752972	0.75	ns	0.96712	Wilcoxon	LUSC	ELAVL1	0.654413	-0.270414	0.95	-0.969639	0.429112	445	8
	WT	MUT	0.757229	0.76	ns	0.96712	Wilcoxon	COAD	PSIP1	0.939154	-0.0514241	0.95	-0.624776	0.521985	445	12
	WT	MUT	0.757541	0.76	ns	0.96712	Wilcoxon	LUAD	TRIM24	0.99625	-0.00292352	0.95	-0.553668	0.547823	491	13
	WT	MUT	0.758562	0.76	ns	0.96712	Wilcoxon	BRCA	ZC3H4	0.698072	-0.232007	0.95	-1.21392	0.750025	1009	4
	WT	MUT	0.762236	0.76	ns	0.96712	Wilcoxon	KIRP	EEF1A1	0.51943	-0.392276	0.95	-1.38002	0.596225	258	4
	WT	MUT	0.762318	0.76	ns	0.96712	Wilcoxon	LUAD	SNRNP48	0.476685	-0.410384	0.95	-1.29145	0.471089	499	5
	WT	MUT	0.762683	0.76	ns	0.96712	Wilcoxon	UCEC	NOVA1	0.82052	-0.143578	0.95	-0.415807	0.128782	490	58
	WT	MUT	0.764234	0.76	ns	0.96712	Wilcoxon	LUAD	HNRNPCL1	0.665827	-0.262783	0.95	-0.835534	0.31023	492	12
	WT	MUT	0.764799	0.76	ns	0.96712	Wilcoxon	LUAD	SF1	1.05413	0.0421252	0.95	-0.455861	0.54007	488	16
	MUT	WT	0.767194	0.77	ns	0.96712	Wilcoxon	LUAD	ZMYM3	0.830993	-0.132813	0.95	-0.551165	0.285671	481	23
	WT	MUT	0.767634	0.77	ns	0.96712	Wilcoxon	LUAD	GPATCH8	0.8306	-0.132935	0.95	-0.591312	0.325574	485	19
	WT	MUT	0.768386	0.77	ns	0.96712	Wilcoxon	LUSC	ZNF207	0.567373	-0.339538	0.95	-0.999631	0.320932	444	9
	WT	MUT	0.771876	0.77	ns	0.96712	Wilcoxon	LIHC	AGGF1	0.894069	-0.0853529	0.95	-1.07093	0.900343	347	4
	WT	MUT	0.772019	0.77	ns	0.96712	Wilcoxon	BRCA	FUBP1	0.954601	-0.034851	0.95	-0.778213	0.708529	1006	7
	WT	MUT	0.772493	0.77	ns	0.96712	Wilcoxon	HNSC	DDX27	0.955223	-0.0330069	0.95	-0.77932	0.713342	467	7
	WT	MUT	0.776394	0.78	ns	0.96712	Wilcoxon	LUAD	DDX20	1.01899	0.0147946	0.95	-0.61125	0.640825	494	10
	WT	MUT	0.7769	0.78	ns	0.96712	Wilcoxon	READ	RNF20	1.35929	0.296315	0.95	-0.846469	1.4382	164	3
	WT	MUT	0.7769	0.78	ns	0.96712	Wilcoxon	READ	SKIV2L2	1.35929	0.296315	0.95	-0.846469	1.4382	164	3
	WT	MUT	0.7769	0.78	ns	0.96712	Wilcoxon	READ	SRSF5	1.35929	0.296315	0.95	-0.846469	1.4382	164	3
	WT	MUT	0.7769	0.78	ns	0.96712	Wilcoxon	READ	THRAP3	1.35929	0.296315	0.95	-0.846469	1.4382	164	3
	WT	MUT	0.776982	0.78	ns	0.96712	Wilcoxon	BRCA	PRPF40B	1.22523	0.172593	0.95	-0.570858	0.915958	1006	7
	WT	MUT	0.778033	0.78	ns	0.96712	Wilcoxon	LIHC	RBBP6	1.11975	0.0962058	0.95	-0.786725	0.978999	346	5
	WT	MUT	0.780826	0.78	ns	0.96712	Wilcoxon	LUAD	U2AF1	0.957794	-0.0329377	0.95	-0.564178	0.498336	490	14
	WT	MUT	0.781266	0.78	ns	0.96712	Wilcoxon	BRCA	NOVA1	0.680565	-0.245396	0.95	-1.37865	0.88798	1010	3
	WT	MUT	0.78134	0.78	ns	0.96712	Wilcoxon	READ	RBM15B	0.489431	-0.429639	0.95	-1.422	0.564024	163	4
	WT	MUT	0.784308	0.78	ns	0.96712	Wilcoxon	PRAD	RNF20	0.454597	-0.435745	0.95	-1.57111	0.700091	462	3
	WT	MUT	0.785293	0.79	ns	0.96712	Wilcoxon	HNSC	TIAL1	0.75588	-0.180326	0.95	-1.06149	0.701027	469	5
	WT	MUT	0.786295	0.79	ns	0.96712	Wilcoxon	LUSC	TNPO1	0.538001	-0.362436	0.95	-1.06179	0.337317	445	8
	WT	MUT	0.78726	0.79	ns	0.96712	Wilcoxon	LIHC	RBM27	1.83724	0.666739	0.95	-0.14233	1.47486	345	6
	WT	MUT	0.789165	0.79	ns	0.96712	Wilcoxon	BRCA	SKIV2L2	0.750782	-0.191509	0.95	-1.07019	0.687272	1008	5
	WT	MUT	0.789602	0.79	ns	0.96712	Wilcoxon	HNSC	EFTUD2	1.29841	0.218813	0.95	-0.480317	0.917711	466	8
	WT	MUT	0.790383	0.79	ns	0.96712	Wilcoxon	LIHC	TNPO1	0.518586	-0.391129	0.95	-1.19845	0.416751	345	6
	WT	MUT	0.793199	0.79	ns	0.96712	Wilcoxon	HNSC	RBM8A	0.578063	-0.311748	0.95	-1.44694	0.823775	471	3
	WT	MUT	0.794689	0.79	ns	0.96712	Wilcoxon	LUSC	RNF20	0.865016	-0.105171	0.95	-0.8043	0.594074	445	8
	WT	MUT	0.795044	0.8	ns	0.96712	Wilcoxon	COAD	SF1	1.15544	0.130271	0.95	-0.30776	0.56816	436	21
	WT	MUT	0.799606	0.8	ns	0.96712	Wilcoxon	READ	DDX27	0.968094	-0.0264936	0.95	-0.841384	0.788477	161	6
	WT	MUT	0.800561	0.8	ns	0.96712	Wilcoxon	COAD	DDX3X	1.13629	0.114739	0.95	-0.584462	0.813814	449	8
	WT	MUT	0.800769	0.8	ns	0.96712	Wilcoxon	LUAD	KIAA1429	0.822945	-0.13935	0.95	-0.53407	0.25551	478	26
	WT	MUT	0.801732	0.8	ns	0.96712	Wilcoxon	HNSC	DHX35	0.555116	-0.329108	0.95	-1.3133	0.655433	470	4
	WT	MUT	0.802248	0.8	ns	0.96712	Wilcoxon	COAD	FUBP3	1.21708	0.182122	0.95	-0.369602	0.733646	444	13
	WT	MUT	0.803986	0.8	ns	0.96712	Wilcoxon	LUSC	HNRNPCL1	1.72556	0.557586	0.95	-0.103634	1.21819	444	9
	WT	MUT	0.803986	0.8	ns	0.96712	Wilcoxon	LUSC	PLRG1	0.746604	-0.198013	0.95	-0.85794	0.462132	444	9
	WT	MUT	0.805906	0.81	ns	0.96712	Wilcoxon	LUSC	SNRNP200	0.758528	-0.189295	0.95	-0.703992	0.325611	438	15
	WT	MUT	0.809542	0.81	ns	0.96712	Wilcoxon	HNSC	CELF4	0.502934	-0.367476	0.95	-1.50271	0.768144	471	3
	WT	MUT	0.811525	0.81	ns	0.96712	Wilcoxon	HNSC	ZCCHC8	0.987483	-0.00922201	0.95	-0.814482	0.796048	468	6
	WT	MUT	0.812307	0.81	ns	0.96712	Wilcoxon	UCEC	HNRNPDL	0.814572	-0.146317	0.95	-0.616077	0.323577	530	18
	WT	MUT	0.813685	0.81	ns	0.96712	Wilcoxon	READ	SPEN	1.0464	0.0384389	0.95	-0.953561	1.03032	163	4
	WT	MUT	0.814062	0.81	ns	0.96712	Wilcoxon	BRCA	TRIM24	1.08135	0.0623654	0.95	-0.484775	0.609475	1000	13
	WT	MUT	0.815024	0.82	ns	0.96712	Wilcoxon	COAD	EIF2S2	1.10797	0.0910182	0.95	-0.893349	1.07529	453	4
	WT	MUT	0.816979	0.82	ns	0.96712	Wilcoxon	LIHC	PCBP3	0.890867	-0.0879081	0.95	-1.22432	1.04863	348	3
	WT	MUT	0.817514	0.82	ns	0.96712	Wilcoxon	LUSC	SKIV2L2	0.643857	-0.278249	0.95	-1.0838	0.527614	447	6
	WT	MUT	0.81826	0.82	ns	0.96712	Wilcoxon	LUAD	DDX26B	0.980886	-0.0149116	0.95	-0.442201	0.412392	482	22
	WT	MUT	0.818772	0.82	ns	0.96712	Wilcoxon	COAD	CWC22	0.832995	-0.141625	0.95	-0.693121	0.410026	444	13
	WT	MUT	0.819169	0.82	ns	0.96712	Wilcoxon	LIHC	ZC3H18	0.971935	-0.0225936	0.95	-0.905412	0.860257	346	5
	WT	MUT	0.820262	0.82	ns	0.96712	Wilcoxon	COAD	RBM26	1.01925	0.0162336	0.95	-0.515812	0.548261	443	14
	WT	MUT	0.82348	0.82	ns	0.96712	Wilcoxon	READ	PPIG	1.32777	0.270434	0.95	-0.872236	1.41229	164	3
	WT	MUT	0.824616	0.82	ns	0.96712	Wilcoxon	COAD	TIAL1	1.16281	0.136916	0.95	-0.489912	0.763593	447	10
	WT	MUT	0.825545	0.83	ns	0.96712	Wilcoxon	LUAD	RBM26	1.30539	0.236743	0.95	-0.389583	0.862833	494	10
	WT	MUT	0.827175	0.83	ns	0.96712	Wilcoxon	BRCA	RBMX	4.11783	2.39005	0.95	1.40203	3.3769	1009	4
	WT	MUT	0.827325	0.83	ns	0.96712	Wilcoxon	LUSC	PRPF39	0.800291	-0.155578	0.95	-1.03695	0.725967	448	5
	WT	MUT	0.828383	0.83	ns	0.96712	Wilcoxon	LUSC	RBM25	1.22319	0.172906	0.95	-0.573863	0.919483	446	7
	WT	MUT	0.828907	0.83	ns	0.96712	Wilcoxon	KIRP	DHX16	0.573074	-0.348114	0.95	-1.33578	0.640222	258	4
	WT	MUT	0.828946	0.83	ns	0.96712	Wilcoxon	COAD	IGF2BP3	0.835093	-0.139783	0.95	-0.713149	0.433737	445	12
	WT	MUT	0.830046	0.83	ns	0.96712	Wilcoxon	LUSC	DHX36	0.666777	-0.261947	0.95	-0.794186	0.270581	439	14
	WT	MUT	0.830104	0.83	ns	0.96712	Wilcoxon	KIRP	DDX50	0.991412	-0.00695123	0.95	-1.14506	1.13118	259	3
	WT	MUT	0.830507	0.83	ns	0.96712	Wilcoxon	LUSC	GPATCH8	1.01503	0.0116708	0.95	-0.459766	0.483094	435	18
	WT	MUT	0.831391	0.83	ns	0.96712	Wilcoxon	LUSC	NCBP1	0.964283	-0.0277679	0.95	-1.01209	0.956587	449	4
	WT	MUT	0.831993	0.83	ns	0.96712	Wilcoxon	UCEC	SNRNP35	0.734883	-0.209494	0.95	-0.722681	0.303884	533	15
	WT	MUT	0.832119	0.83	ns	0.96712	Wilcoxon	LUAD	PRPF39	0.548086	-0.353702	0.95	-1.33766	0.630612	500	4
	WT	MUT	0.832877	0.83	ns	0.96712	Wilcoxon	READ	DDX18	0.556766	-0.37102	0.95	-1.51305	0.772131	164	3
	WT	MUT	0.833713	0.83	ns	0.96712	Wilcoxon	COAD	NELFE	0.819258	-0.153342	0.95	-0.704844	0.398329	444	13
	WT	MUT	0.835126	0.84	ns	0.96712	Wilcoxon	HNSC	PSIP1	1.29545	0.216151	0.95	-0.357223	0.789296	462	12
	WT	MUT	0.83516	0.84	ns	0.96712	Wilcoxon	KIRC	PRPF3	1.43108	0.345924	0.95	-0.791538	1.48285	320	3
	WT	MUT	0.83618	0.84	ns	0.96712	Wilcoxon	HNSC	TIA1	0.854909	-0.107052	0.95	-0.988204	0.774214	469	5
	WT	MUT	0.838136	0.84	ns	0.967758	Wilcoxon	BRCA	DDX26B	0.716584	-0.218095	0.95	-0.874352	0.438271	1004	9
	WT	MUT	0.83903	0.84	ns	0.967758	Wilcoxon	BRCA	EEF1A1	0.923949	-0.0584038	0.95	-0.714637	0.597858	1004	9
	WT	MUT	0.843177	0.84	ns	0.970034	Wilcoxon	UCEC	DDX27	1.01326	0.0103878	0.95	-0.352038	0.372804	517	31
	WT	MUT	0.843308	0.84	ns	0.970034	Wilcoxon	COAD	DDX5	1.16991	0.142819	0.95	-0.455526	0.741007	446	11
	WT	MUT	0.84582	0.85	ns	0.970063	Wilcoxon	LIHC	EEF1A1	1.07315	0.0587486	0.95	-0.570126	0.687539	341	10
	WT	MUT	0.84635	0.85	ns	0.970063	Wilcoxon	READ	RBM25	1.0547	0.0453121	0.95	-0.946702	1.03719	163	4
	WT	MUT	0.848288	0.85	ns	0.970063	Wilcoxon	LUAD	THOC5	1.29585	0.230114	0.95	-0.753998	1.214	500	4
	WT	MUT	0.851102	0.85	ns	0.970063	Wilcoxon	BRCA	PABPC1	1.11916	0.0913959	0.95	-0.787329	0.970076	1008	5
	WT	MUT	0.852362	0.85	ns	0.970063	Wilcoxon	COAD	DDX50	0.919858	-0.0677556	0.95	-0.665929	0.530492	446	11
	WT	MUT	0.852407	0.85	ns	0.970063	Wilcoxon	HNSC	FUBP3	0.703782	-0.218652	0.95	-1.35381	0.916734	471	3
	WT	MUT	0.854386	0.85	ns	0.970063	Wilcoxon	HNSC	CDK12	1.4875	0.356562	0.95	-0.342871	1.05562	466	8
	WT	MUT	0.854707	0.85	ns	0.970063	Wilcoxon	BRCA	PPIL4	0.585154	-0.319095	0.95	-1.19782	0.559788	1008	5
	WT	MUT	0.854908	0.85	ns	0.970063	Wilcoxon	COAD	SF3B3	1.30959	0.259649	0.95	-0.36741	0.886423	447	10
	WT	MUT	0.855609	0.86	ns	0.970063	Wilcoxon	COAD	CCAR1	1.36797	0.307237	0.95	-0.207894	0.822031	442	15
	WT	MUT	0.856006	0.86	ns	0.970063	Wilcoxon	LUSC	ELAVL4	0.623765	-0.296242	0.95	-0.828538	0.236382	439	14
	WT	MUT	0.860834	0.86	ns	0.971735	Wilcoxon	BRCA	ZNF131	0.79036	-0.161166	0.95	-0.856866	0.534614	1005	8
	WT	MUT	0.864298	0.86	ns	0.971735	Wilcoxon	LIHC	KIAA1429	0.574707	-0.344622	0.95	-1.22758	0.538827	346	5
	WT	MUT	0.864366	0.86	ns	0.971735	Wilcoxon	KIRC	DHX36	1.3047	0.244727	0.95	-0.892499	1.38157	320	3
	MUT	WT	0.864375	0.86	ns	0.971735	Wilcoxon	COAD	ZC3H13	1.0116	0.00977528	0.95	-0.33961	0.359149	423	34
	WT	MUT	0.86477	0.86	ns	0.971735	Wilcoxon	LUSC	ZC3H4	0.998888	-0.00086452	0.95	-0.700017	0.698289	445	8
	WT	MUT	0.868138	0.87	ns	0.971735	Wilcoxon	LIHC	RBM10	1.20956	0.168263	0.95	-0.817551	1.15384	347	4
	WT	MUT	0.86974	0.87	ns	0.971735	Wilcoxon	BRCA	DDX23	1.30196	0.231292	0.95	-0.512203	0.974673	1006	7
	WT	MUT	0.870147	0.87	ns	0.971735	Wilcoxon	HNSC	U2SURP	0.660574	-0.251217	0.95	-1.05651	0.55434	468	6
	WT	MUT	0.870456	0.87	ns	0.971735	Wilcoxon	BRCA	INTS7	1.20675	0.158389	0.95	-0.497929	0.814629	1004	9
	WT	MUT	0.87069	0.87	ns	0.971735	Wilcoxon	READ	SF3B1	0.465609	-0.448317	0.95	-1.59055	0.695271	164	3
	WT	MUT	0.871186	0.87	ns	0.971735	Wilcoxon	LUAD	TNPO1	0.707891	-0.228559	0.95	-1.03353	0.576637	498	6
	WT	MUT	0.87133	0.87	ns	0.971735	Wilcoxon	UCEC	RBM8A	0.707838	-0.230931	0.95	-0.761647	0.299996	534	14
	WT	MUT	0.876287	0.88	ns	0.975971	Wilcoxon	HNSC	TRIM24	0.648079	-0.260726	0.95	-1.0071	0.485925	467	7
	WT	MUT	0.879568	0.88	ns	0.97833	Wilcoxon	UCEC	PRPF38B	0.686882	-0.250967	0.95	-0.593586	0.0918804	513	35
	WT	MUT	0.886095	0.89	ns	0.982213	Wilcoxon	BRCA	AGGF1	0.910381	-0.0688195	0.95	-0.812178	0.674573	1006	7
	WT	MUT	0.888793	0.89	ns	0.982213	Wilcoxon	LIHC	CLK4	0.586933	-0.334641	0.95	-1.21758	0.54878	346	5
	WT	MUT	0.89029	0.89	ns	0.982213	Wilcoxon	KIRP	SF3B3	0.568886	-0.350895	0.95	-1.48908	0.787962	259	3
	WT	MUT	0.890583	0.89	ns	0.982213	Wilcoxon	COAD	PCBP1	0.949417	-0.0427715	0.95	-0.502052	0.416556	438	19
	WT	MUT	0.89356	0.89	ns	0.982213	Wilcoxon	HNSC	SRSF2	0.564968	-0.321787	0.95	-1.30597	0.662741	470	4
	WT	MUT	0.893966	0.89	ns	0.982213	Wilcoxon	LUAD	DDX3X	1.10326	0.0803779	0.95	-0.665674	0.82635	497	7
	WT	MUT	0.895182	0.9	ns	0.982213	Wilcoxon	COAD	QKI	0.93979	-0.0510156	0.95	-0.415606	0.313631	426	31
	WT	MUT	0.895745	0.9	ns	0.982213	Wilcoxon	COAD	KIN	1.00883	0.00745015	0.95	-0.691652	0.706388	449	8
	WT	MUT	0.896659	0.9	ns	0.982213	Wilcoxon	LUSC	DHX16	0.732606	-0.20902	0.95	-0.868954	0.451147	444	9
	WT	MUT	0.896834	0.9	ns	0.982213	Wilcoxon	KIRP	TNPO1	0.554871	-0.363088	0.95	-1.35078	0.625303	258	4
	WT	MUT	0.896975	0.9	ns	0.982213	Wilcoxon	LUSC	THOC5	0.742008	-0.201378	0.95	-0.947969	0.545437	446	7
	WT	MUT	0.897501	0.9	ns	0.982213	Wilcoxon	LUSC	PSIP1	0.748887	-0.19575	0.95	-1.07713	0.685851	448	5
	WT	MUT	0.898223	0.9	ns	0.982213	Wilcoxon	LUSC	CELF4	0.741815	-0.202276	0.95	-0.75389	0.349562	440	13
	WT	MUT	0.904122	0.9	ns	0.985779	Wilcoxon	READ	TCERG1	0.488664	-0.430296	0.95	-1.42266	0.563372	163	4
	WT	MUT	0.904693	0.9	ns	0.985779	Wilcoxon	COAD	FAM58A	1.17537	0.147595	0.95	-0.599084	0.894112	450	7
	WT	MUT	0.905643	0.91	ns	0.985779	Wilcoxon	PRAD	DDX41	0.474498	-0.419773	0.95	-1.55512	0.71603	462	3
	WT	MUT	0.906308	0.91	ns	0.985779	Wilcoxon	LUAD	DDX50	0.669307	-0.260208	0.95	-0.811059	0.290902	491	13
	WT	MUT	0.909874	0.91	ns	0.985779	Wilcoxon	LIHC	GPATCH8	0.924317	-0.0609723	0.95	-0.943774	0.821916	346	5
	WT	MUT	0.910348	0.91	ns	0.985779	Wilcoxon	LUAD	DHX16	0.94696	-0.0414056	0.95	-0.572644	0.489874	490	14
	WT	MUT	0.910523	0.91	ns	0.985779	Wilcoxon	LUAD	INTS7	0.833522	-0.130082	0.95	-0.876056	0.616021	497	7
	WT	MUT	0.912656	0.91	ns	0.985779	Wilcoxon	COAD	HNRNPDL	1.08309	0.0699625	0.95	-0.503465	0.643313	445	12
	WT	MUT	0.914738	0.91	ns	0.985779	Wilcoxon	BRCA	TTC14	1.13299	0.101981	0.95	-0.700589	0.9045	1007	6
	WT	MUT	0.916793	0.92	ns	0.985779	Wilcoxon	HNSC	PCBP2	0.973825	-0.0192858	0.95	-1.00342	0.964869	470	4
	WT	MUT	0.916916	0.92	ns	0.985779	Wilcoxon	LIHC	SNRPN	0.885957	-0.0919293	0.95	-0.974723	0.790996	346	5
	WT	MUT	0.91704	0.92	ns	0.985779	Wilcoxon	LUSC	DDX27	0.916913	-0.0646852	0.95	-0.724573	0.595274	444	9
	MUT	WT	0.917166	0.92	ns	0.985779	Wilcoxon	LUAD	PRPF4B	0.784532	-0.168567	0.95	-0.867079	0.530113	496	8
	WT	MUT	0.917875	0.92	ns	0.985779	Wilcoxon	COAD	TIA1	1.24854	0.209397	0.95	-0.926117	1.34468	454	3
	WT	MUT	0.922196	0.92	ns	0.988106	Wilcoxon	COAD	PLRG1	0.779089	-0.187766	0.95	-0.719837	0.344513	443	14
	WT	MUT	0.922488	0.92	ns	0.988106	Wilcoxon	LUAD	ZC3H4	0.818966	-0.141757	0.95	-0.714405	0.431032	492	12
	WT	MUT	0.923563	0.92	ns	0.988106	Wilcoxon	LIHC	TTC14	0.825048	-0.14131	0.95	-0.889579	0.60716	344	7
	WT	MUT	0.924969	0.92	ns	0.988355	Wilcoxon	COAD	RBMX	0.908773	-0.0771654	0.95	-0.650516	0.49627	445	12
	WT	MUT	0.926741	0.93	ns	0.988993	Wilcoxon	HNSC	ZC3H4	0.712931	-0.213558	0.95	-0.727888	0.300998	459	15
	WT	MUT	0.928574	0.93	ns	0.98949	Wilcoxon	COAD	THRAP3	1.06762	0.0569255	0.95	-0.44192	0.555708	441	16
	MUT	WT	0.929557	0.93	ns	0.98949	Wilcoxon	COAD	NSRP1	0.98865	-0.00957924	0.95	-0.636264	0.617116	447	10
	WT	MUT	0.931595	0.93	ns	0.990408	Wilcoxon	LUSC	PABPC1	0.656918	-0.268214	0.95	-1.01486	0.478727	446	7
	WT	MUT	0.935623	0.94	ns	0.991368	Wilcoxon	PRAD	SPEN	0.692856	-0.245623	0.95	-0.992093	0.501114	458	7
	WT	MUT	0.937384	0.94	ns	0.991368	Wilcoxon	READ	CWC22	1.12666	0.104749	0.95	-0.887408	1.09659	163	4
	WT	MUT	0.937475	0.94	ns	0.991368	Wilcoxon	LUSC	DDX3X	0.576383	-0.332391	0.95	-0.992473	0.328059	444	9
	WT	MUT	0.938185	0.94	ns	0.991368	Wilcoxon	LUAD	PRPF38B	0.95914	-0.0318655	0.95	-0.83681	0.773111	498	6
	WT	MUT	0.940097	0.94	ns	0.991368	Wilcoxon	HNSC	PLRG1	0.797586	-0.149377	0.95	-1.13349	0.834891	470	4
	WT	MUT	0.943056	0.94	ns	0.991368	Wilcoxon	LIHC	ZMYM3	1.43824	0.351533	0.95	-0.785471	1.48803	348	3
	WT	MUT	0.943314	0.94	ns	0.991368	Wilcoxon	LUAD	SNRPN	1.02094	0.0163052	0.95	-0.411	0.443594	482	22
	WT	MUT	0.944968	0.94	ns	0.991368	Wilcoxon	COAD	WBP4	0.97387	-0.0220602	0.95	-0.648739	0.604643	447	10
	WT	MUT	0.945144	0.95	ns	0.991368	Wilcoxon	LIHC	DHX35	0.693193	-0.248089	0.95	-1.13094	0.635113	346	5
	WT	MUT	0.945257	0.95	ns	0.991368	Wilcoxon	LUSC	TTC14	0.880307	-0.0936922	0.95	-0.489598	0.302317	427	26
	WT	MUT	0.945931	0.95	ns	0.991368	Wilcoxon	HNSC	TNPO1	0.568773	-0.31896	0.95	-1.30314	0.665562	470	4
	WT	MUT	0.94854	0.95	ns	0.991368	Wilcoxon	READ	SNRNP200	0.914463	-0.0711689	0.95	-0.886022	0.7439	161	6
	WT	MUT	0.949155	0.95	ns	0.991368	Wilcoxon	LUAD	ZNF207	1.77298	0.599704	0.95	-0.385187	1.584	500	4
	WT	MUT	0.949988	0.95	ns	0.991368	Wilcoxon	COAD	PCBP3	0.99322	-0.00572197	0.95	-0.490176	0.478739	440	17
	WT	MUT	0.950159	0.95	ns	0.991368	Wilcoxon	LUAD	CCAR1	0.852158	-0.115594	0.95	-0.741614	0.510541	494	10
	WT	MUT	0.953597	0.95	ns	0.993724	Wilcoxon	PRAD	PPIL4	0.785862	-0.170629	0.95	-1.30584	0.96477	462	3
	WT	MUT	0.9557	0.96	ns	0.993919	Wilcoxon	LUAD	MBNL2	1.00891	0.00694624	0.95	-0.87396	0.887846	499	5
	WT	MUT	0.956146	0.96	ns	0.993919	Wilcoxon	LUAD	RBM25	0.563225	-0.342475	0.95	-1.14754	0.462932	498	6
	WT	MUT	0.958595	0.96	ns	0.995237	Wilcoxon	COAD	ZC3H4	0.998053	-0.00164265	0.95	-0.472985	0.469702	439	18
	WT	MUT	0.960194	0.96	ns	0.99537	Wilcoxon	BRCA	WBP11	0.989872	-0.00777277	0.95	-0.751141	0.735616	1006	7
	WT	MUT	0.962307	0.96	ns	0.99537	Wilcoxon	HNSC	RBM27	0.884318	-0.0853676	0.95	-0.83167	0.661026	467	7
	WT	MUT	0.963327	0.96	ns	0.99537	Wilcoxon	KIRP	PRPF38B	1.02698	0.0218294	0.95	-1.11631	1.15993	259	3
	WT	MUT	0.963452	0.96	ns	0.99537	Wilcoxon	HNSC	ELAVL1	0.710638	-0.213722	0.95	-1.19785	0.770629	470	4
	WT	MUT	0.965538	0.97	ns	0.995599	Wilcoxon	LUAD	ZCCHC8	0.604795	-0.309414	0.95	-1.19037	0.571851	499	5
	WT	MUT	0.966038	0.97	ns	0.995599	Wilcoxon	COAD	U2AF1	0.882644	-0.0991533	0.95	-0.98048	0.782282	452	5
	WT	MUT	0.968681	0.97	ns	0.995762	Wilcoxon	UCEC	WBP4	0.720391	-0.221914	0.95	-0.64853	0.204905	526	22
	WT	MUT	0.97035	0.97	ns	0.995762	Wilcoxon	LIHC	DDX5	1.02046	0.0164604	0.95	-0.969166	1.00206	347	4
	WT	MUT	0.970756	0.97	ns	0.995762	Wilcoxon	READ	MBNL2	1.0661	0.05474	0.95	-0.937294	1.04661	163	4
	WT	MUT	0.970927	0.97	ns	0.995762	Wilcoxon	LUSC	SNRNP48	0.638741	-0.281769	0.95	-1.26612	0.702896	449	4
	WT	MUT	0.972219	0.97	ns	0.995874	Wilcoxon	HNSC	HNRNPK	0.509119	-0.363313	0.95	-1.34754	0.621295	470	4
	WT	MUT	0.974186	0.97	ns	0.99595	Wilcoxon	COAD	ZRSR2	0.907683	-0.0779752	0.95	-0.959304	0.803439	452	5
	WT	MUT	0.974927	0.97	ns	0.99595	Wilcoxon	LIHC	SYNCRIP	0.562467	-0.353607	0.95	-1.49011	0.783401	348	3
	WT	MUT	0.97593	0.98	ns	0.99595	Wilcoxon	LUSC	INTS4	1.13206	0.102297	0.95	-0.471237	0.675719	441	12
	WT	MUT	0.97845	0.98	ns	0.99595	Wilcoxon	LUAD	ZNF131	0.748712	-0.197249	0.95	-0.748032	0.35373	491	13
	WT	MUT	0.979832	0.98	ns	0.99595	Wilcoxon	BRCA	CWC22	1.08812	0.0675823	0.95	-0.67581	0.810941	1006	7
	WT	MUT	0.980453	0.98	ns	0.99595	Wilcoxon	HNSC	ELAVL2	0.744005	-0.189673	0.95	-0.816128	0.436982	464	10
	WT	MUT	0.980573	0.98	ns	0.99595	Wilcoxon	BRCA	TCERG1	0.988843	-0.00856324	0.95	-0.602748	0.585625	1002	11
	WT	MUT	0.983914	0.98	ns	0.99814	Wilcoxon	HNSC	HNRNPCL1	0.744147	-0.18891	0.95	-1.17303	0.795407	470	4
	WT	MUT	0.986546	0.99	ns	0.998574	Wilcoxon	COAD	DDX23	0.875956	-0.10523	0.95	-0.564519	0.354174	438	19
	WT	MUT	0.987159	0.99	ns	0.998574	Wilcoxon	BRCA	SF3B2	1.07586	0.0581927	0.95	-0.744358	0.860714	1007	6
	WT	MUT	0.9879	0.99	ns	0.998574	Wilcoxon	BRCA	SF1	0.764498	-0.18109	0.95	-0.876794	0.514704	1005	8
	WT	MUT	0.989565	0.99	ns	0.999057	Wilcoxon	PRAD	ZC3H18	0.79577	-0.162799	0.95	-1.14699	0.821569	461	4
	WT	MUT	0.992486	0.99	ns	1	Wilcoxon	BRCA	QKI	0.747124	-0.194271	0.95	-1.17618	0.787736	1009	4
	WT	MUT	0.993179	0.99	ns	1	Wilcoxon	LUSC	SF3B2	0.658741	-0.267449	0.95	-0.894295	0.359693	443	10
	WT	MUT	0.995453	1	ns	1	Wilcoxon	BRCA	ZCCHC8	0.841084	-0.122176	0.95	-0.716356	0.472064	1002	11
	WT	MUT	0.997228	1	ns	1	Wilcoxon	BRCA	EFTUD2	1.05533	0.0424331	0.95	-0.526754	0.6116	1001	12
	WT	MUT	0.998974	1	ns	1	Wilcoxon	LUSC	RBM27	0.863628	-0.106289	0.95	-0.766176	0.553716	444	9
	WT	MUT	1	1	ns	1	Wilcoxon	LUAD	FAM58A	0.709028	-0.227522	0.95	-1.10842	0.653607	499	5
	WT	MUT	1	1	ns	1	Wilcoxon	LUSC	HNRNPH3	0.911618	-0.0687324	0.95	-1.20405	1.06667	450	3
	WT	MUT	1	1	ns	1	Wilcoxon	LUSC	MBNL2	0.655974	-0.268279	0.95	-1.25262	0.716363	449	4
